# Supplementary material for: A rechargeable molecular solar thermal system below 0 °C
Source: Chem Sci. 2022 May 16;13(23):6950–8. doi: 10.1039/d2sc01873j (PMC9200126; doi:10.1039/d2sc01873j)
Supplement: SC-013-D2SC01873J-s004 [file SC-013-D2SC01873J-s004.cif]

# Electronic Supplementary Material (ESI) for Chemical Science.
# This journal is © The Royal Society of Chemistry 2022

####################################################################### 
# 
# This file contains crystal structure data downloaded from the 
# Cambridge Structural Database (CSD) hosted by the Cambridge 
# Crystallographic Data Centre (CCDC).
# 
# Full information about CCDC data access policies and citation 
# guidelines are available at http://www.ccdc.cam.ac.uk/access/V1 
# 
# Audit and citation data items may have been added by the CCDC. 
# Please retain this information to preserve the provenance of 
# this file and to allow appropriate attribution of the data. 
# 
#######################################################################

data_t_a
_database_code_depnum_ccdc_archive 'CCDC 2112834'
loop_
_audit_author_name
_audit_author_address
'Zhichun Shangguan'
;School of Chemistry and Chemical Engineering, Shanghai Jiao Tong University
China
;
_audit_update_record             
;
2021-09-29 deposited with the CCDC.	2022-05-16 downloaded from the CCDC.
;

_audit_creation_method           SHELXL-2018/3
_shelx_SHELXL_version_number     2018/3
_chemical_name_systematic        ?
_chemical_name_common            ?
_chemical_melting_point          ?
_chemical_formula_moiety         'C17 H22 N4 S'
_chemical_formula_sum            'C17 H22 N4 S'
_chemical_formula_weight         314.44

loop_
_atom_type_symbol
_atom_type_description
_atom_type_scat_dispersion_real
_atom_type_scat_dispersion_imag
_atom_type_scat_source
C C 0.0181 0.0091 'International Tables Vol C Tables 4.2.6.8 and 6.1.1.4'
H H 0.0000 0.0000 'International Tables Vol C Tables 4.2.6.8 and 6.1.1.4'
N N 0.0311 0.0180 'International Tables Vol C Tables 4.2.6.8 and 6.1.1.4'
S S 0.3331 0.5567 'International Tables Vol C Tables 4.2.6.8 and 6.1.1.4'

_space_group_crystal_system      triclinic
_space_group_IT_number           2
_space_group_name_H-M_alt        'P -1'
_space_group_name_Hall           '-P 1'

_shelx_space_group_comment       
;
The symmetry employed for this shelxl refinement is uniquely defined
by the following loop, which should always be used as a source of
symmetry information in preference to the above space-group names.
They are only intended as comments.
;

loop_
_space_group_symop_operation_xyz
'x, y, z'
'-x, -y, -z'

_cell_length_a                   5.6168(2)
_cell_length_b                   8.1750(2)
_cell_length_c                   39.0525(10)
_cell_angle_alpha                87.1020(10)
_cell_angle_beta                 88.922(2)
_cell_angle_gamma                73.340(2)
_cell_volume                     1715.70(9)
_cell_formula_units_Z            4
_cell_measurement_temperature    173(2)
_cell_measurement_reflns_used    9525
_cell_measurement_theta_min      3.40
_cell_measurement_theta_max      68.18

_exptl_crystal_description       block
_exptl_crystal_colour            colourless
_exptl_crystal_density_meas      ?
_exptl_crystal_density_method    ?
_exptl_crystal_density_diffrn    1.217
_exptl_crystal_F_000             672
_exptl_transmission_factor_min   0.6567
_exptl_transmission_factor_max   0.7531
_exptl_crystal_size_max          0.140
_exptl_crystal_size_mid          0.120
_exptl_crystal_size_min          0.100
_exptl_absorpt_coefficient_mu    1.680
_shelx_estimated_absorpt_T_min   0.799
_shelx_estimated_absorpt_T_max   0.850
_exptl_absorpt_correction_type   multi-scan
_exptl_absorpt_correction_T_min  ?
_exptl_absorpt_correction_T_max  ?
_exptl_absorpt_process_details   
;
SADABS-2016/2 - Bruker AXS area detector scaling and absorption correction 
;
_exptl_absorpt_special_details   ?
_diffrn_ambient_temperature      173(2)
_diffrn_radiation_wavelength     1.54178
_diffrn_radiation_type           CuK\a
_diffrn_source                   ?
_diffrn_measurement_device_type  'Bruker D8 VENTURE'
_diffrn_measurement_method       '\f and \w scans'
_diffrn_detector_area_resol_mean ?
_diffrn_reflns_number            34076
_diffrn_reflns_av_unetI/netI     0.0410
_diffrn_reflns_av_R_equivalents  0.0660
_diffrn_reflns_limit_h_min       -6
_diffrn_reflns_limit_h_max       6
_diffrn_reflns_limit_k_min       -9
_diffrn_reflns_limit_k_max       9
_diffrn_reflns_limit_l_min       -46
_diffrn_reflns_limit_l_max       46
_diffrn_reflns_theta_min         3.399
_diffrn_reflns_theta_max         68.250
_diffrn_reflns_theta_full        67.679
_diffrn_measured_fraction_theta_max 0.998
_diffrn_measured_fraction_theta_full 0.999
_diffrn_reflns_Laue_measured_fraction_max 0.998
_diffrn_reflns_Laue_measured_fraction_full 0.999
_diffrn_reflns_point_group_measured_fraction_max 0.998
_diffrn_reflns_point_group_measured_fraction_full 0.999
_reflns_number_total             6270
_reflns_number_gt                4630
_reflns_threshold_expression     'I > 2\s(I)'
_reflns_Friedel_coverage         0.000
_reflns_Friedel_fraction_max     .
_reflns_Friedel_fraction_full    .

_reflns_special_details          
;
 Reflections were merged by SHELXL according to the crystal
 class for the calculation of statistics and refinement.
 
 _reflns_Friedel_fraction is defined as the number of unique
 Friedel pairs measured divided by the number that would be
 possible theoretically, ignoring centric projections and
 systematic absences.
;

_computing_data_collection       ?
_computing_cell_refinement       ?
_computing_data_reduction        ?
_computing_structure_solution    'SHELXT 2018/2 (Sheldrick, 2018)'
_computing_structure_refinement  'SHELXL-2018/3 (Sheldrick, 2018)'
_computing_molecular_graphics    ?
_computing_publication_material  ?
_refine_special_details          ?
_refine_ls_structure_factor_coef Fsqd
_refine_ls_matrix_type           full
_refine_ls_weighting_scheme      calc
_refine_ls_weighting_details     
'w=1/[\s^2^(Fo^2^)+(0.0550P)^2^+0.3850P] where P=(Fo^2^+2Fc^2^)/3'
_atom_sites_solution_primary     ?
_atom_sites_solution_secondary   ?
_atom_sites_solution_hydrogens   geom
_refine_ls_hydrogen_treatment    constr
_refine_ls_extinction_method     none
_refine_ls_extinction_coef       .
_refine_ls_number_reflns         6270
_refine_ls_number_parameters     399
_refine_ls_number_restraints     0
_refine_ls_R_factor_all          0.0649
_refine_ls_R_factor_gt           0.0428
_refine_ls_wR_factor_ref         0.1155
_refine_ls_wR_factor_gt          0.1043
_refine_ls_goodness_of_fit_ref   1.038
_refine_ls_restrained_S_all      1.038
_refine_ls_shift/su_max          0.002
_refine_ls_shift/su_mean         0.000

loop_
_atom_site_label
_atom_site_type_symbol
_atom_site_fract_x
_atom_site_fract_y
_atom_site_fract_z
_atom_site_U_iso_or_equiv
_atom_site_adp_type
_atom_site_occupancy
_atom_site_site_symmetry_order
_atom_site_calc_flag
_atom_site_refinement_flags_posn
_atom_site_refinement_flags_adp
_atom_site_refinement_flags_occupancy
_atom_site_disorder_assembly
_atom_site_disorder_group
S1 S 0.35281(10) 0.19063(7) 0.74434(2) 0.03846(15) Uani 1 1 d . . . . .
C1 C 1.1215(4) 0.0303(3) 0.91939(5) 0.0422(5) Uani 1 1 d . . . . .
N1 N 1.1246(3) -0.0759(2) 0.94732(4) 0.0445(4) Uani 1 1 d . . . . .
N3 N 0.9678(3) 0.0254(2) 0.89183(4) 0.0400(4) Uani 1 1 d . . . . .
C3 C 1.3713(5) 0.0687(3) 0.95821(6) 0.0551(6) Uani 1 1 d . . . . .
H3 H 1.486236 0.112000 0.969731 0.066 Uiso 1 1 calc R U . . .
S2 S -0.11666(10) 0.66826(7) 0.76135(2) 0.03867(15) Uani 1 1 d . . . . .
C2 C 1.2810(4) 0.1255(3) 0.92582(6) 0.0510(6) Uani 1 1 d . . . . .
H2 H 1.319891 0.210987 0.911242 0.061 Uiso 1 1 calc R U . . .
N2 N 1.2784(4) -0.0546(3) 0.97159(5) 0.0522(5) Uani 1 1 d . . . . .
N5 N -0.5301(4) 1.1641(3) 0.55249(5) 0.0529(5) Uani 1 1 d . . . . .
C5 C 0.8266(4) 0.1389(3) 0.83948(5) 0.0360(5) Uani 1 1 d . . . . .
N4 N 0.9804(3) 0.1343(2) 0.86814(4) 0.0415(4) Uani 1 1 d . . . . .
C4 C 0.9917(4) -0.2038(3) 0.95297(6) 0.0534(6) Uani 1 1 d . . . . .
H4A H 0.865172 -0.188236 0.935210 0.080 Uiso 1 1 calc R U . . .
H4B H 0.911428 -0.191029 0.975573 0.080 Uiso 1 1 calc R U . . .
H4C H 1.109001 -0.318231 0.951945 0.080 Uiso 1 1 calc R U . . .
N7 N -0.3889(3) 1.0765(2) 0.60922(4) 0.0435(4) Uani 1 1 d . . . . .
C7 C 0.7152(4) 0.2668(3) 0.78282(5) 0.0376(5) Uani 1 1 d . . . . .
H7 H 0.737830 0.341528 0.764417 0.045 Uiso 1 1 calc R U . . .
C6 C 0.8537(4) 0.2483(3) 0.81239(5) 0.0408(5) Uani 1 1 d . . . . .
H6 H 0.969945 0.311944 0.814174 0.049 Uiso 1 1 calc R U . . .
N6 N -0.5144(4) 1.2730(3) 0.52614(5) 0.0640(6) Uani 1 1 d . . . . .
C8 C 0.5434(4) 0.1758(2) 0.78013(5) 0.0322(4) Uani 1 1 d . . . . .
N8 N -0.2427(3) 1.0989(2) 0.63152(4) 0.0431(4) Uani 1 1 d . . . . .
C9 C 0.5145(4) 0.0656(3) 0.80767(5) 0.0378(5) Uani 1 1 d . . . . .
H9 H 0.396539 0.003126 0.806023 0.045 Uiso 1 1 calc R U . . .
C12 C 0.2611(4) 0.3759(3) 0.68436(5) 0.0367(5) Uani 1 1 d . . . . .
H12A H 0.301816 0.265361 0.673095 0.044 Uiso 1 1 calc R U . . .
H12B H 0.083911 0.405463 0.691262 0.044 Uiso 1 1 calc R U . . .
C11 C 0.4207(4) 0.3553(3) 0.71638(5) 0.0349(5) Uani 1 1 d . . . . .
H11A H 0.381545 0.464437 0.728125 0.042 Uiso 1 1 calc R U . . .
H11B H 0.599086 0.322027 0.710052 0.042 Uiso 1 1 calc R U . . .
C10 C 0.6541(4) 0.0464(3) 0.83701(5) 0.0390(5) Uani 1 1 d . . . . .
H10 H 0.633200 -0.029063 0.855391 0.047 Uiso 1 1 calc R U . . .
C13 C 0.2986(4) 0.5132(3) 0.65870(5) 0.0391(5) Uani 1 1 d . . . . .
H13A H 0.258512 0.623841 0.669901 0.047 Uiso 1 1 calc R U . . .
H13B H 0.475356 0.483401 0.651566 0.047 Uiso 1 1 calc R U . . .
C14 C 0.1364(4) 0.5322(3) 0.62709(5) 0.0415(5) Uani 1 1 d . . . . .
H14A H -0.039087 0.554857 0.634510 0.050 Uiso 1 1 calc R U . . .
H14B H 0.183105 0.422756 0.615388 0.050 Uiso 1 1 calc R U . . .
C15 C 0.1575(5) 0.6746(3) 0.60156(6) 0.0507(6) Uani 1 1 d . . . . .
H15A H 0.136804 0.780821 0.613867 0.061 Uiso 1 1 calc R U . . .
H15B H 0.325431 0.643165 0.591082 0.061 Uiso 1 1 calc R U . . .
C16 C -0.0332(6) 0.7073(4) 0.57385(7) 0.0694(8) Uani 1 1 d . . . . .
H16 H -0.200714 0.729345 0.581414 0.083 Uiso 1 1 calc R U . . .
C17 C -0.0016(7) 0.7095(4) 0.54211(7) 0.0919(11) Uani 1 1 d . . . . .
H17A H 0.161383 0.688450 0.532815 0.110 Uiso 1 1 calc R U . . .
H17B H -0.140438 0.732151 0.527252 0.110 Uiso 1 1 calc R U . . .
C18 C -0.3961(4) 1.1838(3) 0.57986(5) 0.0462(5) Uani 1 1 d . . . . .
C19 C -0.2898(5) 1.3115(3) 0.57093(6) 0.0551(6) Uani 1 1 d . . . . .
H19 H -0.185404 1.355269 0.584465 0.066 Uiso 1 1 calc R U . . .
C20 C -0.3692(6) 1.3620(3) 0.53779(6) 0.0644(7) Uani 1 1 d . . . . .
H20 H -0.325425 1.450221 0.524692 0.077 Uiso 1 1 calc R U . . .
C21 C -0.6715(5) 1.0413(4) 0.54886(7) 0.0649(7) Uani 1 1 d . . . . .
H21A H -0.826962 1.097437 0.536748 0.097 Uiso 1 1 calc R U . . .
H21B H -0.709117 0.998609 0.571616 0.097 Uiso 1 1 calc R U . . .
H21C H -0.573317 0.945571 0.535769 0.097 Uiso 1 1 calc R U . . .
C22 C -0.2243(4) 0.9927(3) 0.66177(5) 0.0371(5) Uani 1 1 d . . . . .
C23 C -0.3556(4) 0.8725(3) 0.66868(5) 0.0394(5) Uani 1 1 d . . . . .
H23 H -0.470520 0.857168 0.652481 0.047 Uiso 1 1 calc R U . . .
C24 C -0.3165(4) 0.7771(3) 0.69906(5) 0.0375(5) Uani 1 1 d . . . . .
H24 H -0.405638 0.695647 0.703663 0.045 Uiso 1 1 calc R U . . .
C25 C -0.1482(4) 0.7970(2) 0.72351(5) 0.0328(4) Uani 1 1 d . . . . .
C26 C -0.0177(4) 0.9165(3) 0.71633(5) 0.0367(5) Uani 1 1 d . . . . .
H26 H 0.097817 0.931949 0.732426 0.044 Uiso 1 1 calc R U . . .
C27 C -0.0570(4) 1.0120(3) 0.68574(5) 0.0406(5) Uani 1 1 d . . . . .
H27 H 0.032803 1.092962 0.681002 0.049 Uiso 1 1 calc R U . . .
C28 C 0.1090(4) 0.7318(3) 0.78617(5) 0.0347(5) Uani 1 1 d . . . . .
H28A H 0.265121 0.716682 0.772894 0.042 Uiso 1 1 calc R U . . .
H28B H 0.043751 0.853806 0.791465 0.042 Uiso 1 1 calc R U . . .
C29 C 0.1590(4) 0.6212(3) 0.81923(5) 0.0377(5) Uani 1 1 d . . . . .
H29A H 0.225340 0.499824 0.813558 0.045 Uiso 1 1 calc R U . . .
H29B H 0.000454 0.634278 0.831808 0.045 Uiso 1 1 calc R U . . .
C30 C 0.3429(4) 0.6679(3) 0.84230(5) 0.0377(5) Uani 1 1 d . . . . .
H30A H 0.499113 0.659372 0.829401 0.045 Uiso 1 1 calc R U . . .
H30B H 0.273507 0.787930 0.848728 0.045 Uiso 1 1 calc R U . . .
C31 C 0.4009(4) 0.5529(3) 0.87470(5) 0.0415(5) Uani 1 1 d . . . . .
H31A H 0.464997 0.432698 0.868155 0.050 Uiso 1 1 calc R U . . .
H31B H 0.244922 0.564004 0.887798 0.050 Uiso 1 1 calc R U . . .
C32 C 0.5905(4) 0.5934(3) 0.89788(5) 0.0481(6) Uani 1 1 d . . . . .
H32A H 0.737956 0.598169 0.884030 0.058 Uiso 1 1 calc R U . . .
H32B H 0.516982 0.707484 0.907164 0.058 Uiso 1 1 calc R U . . .
C33 C 0.6712(5) 0.4650(3) 0.92697(6) 0.0638(7) Uani 1 1 d . . . . .
H33 H 0.739770 0.349631 0.920998 0.077 Uiso 1 1 calc R U . . .
C34 C 0.6587(5) 0.4922(4) 0.95928(7) 0.0677(8) Uani 1 1 d . . . . .
H34A H 0.591784 0.605013 0.966797 0.081 Uiso 1 1 calc R U . . .
H34B H 0.716415 0.399451 0.975561 0.081 Uiso 1 1 calc R U . . .

loop_
_atom_site_aniso_label
_atom_site_aniso_U_11
_atom_site_aniso_U_22
_atom_site_aniso_U_33
_atom_site_aniso_U_23
_atom_site_aniso_U_13
_atom_site_aniso_U_12
S1 0.0453(3) 0.0426(3) 0.0356(3) 0.0058(2) -0.0104(2) -0.0262(2)
C1 0.0390(12) 0.0490(13) 0.0344(11) -0.0063(10) -0.0083(9) -0.0047(10)
N1 0.0419(11) 0.0549(11) 0.0338(10) -0.0044(8) -0.0083(8) -0.0085(9)
N3 0.0396(10) 0.0444(10) 0.0336(9) -0.0062(8) -0.0065(8) -0.0073(8)
C3 0.0519(15) 0.0620(16) 0.0504(14) -0.0108(12) -0.0189(12) -0.0121(13)
S2 0.0483(3) 0.0422(3) 0.0339(3) 0.0025(2) -0.0061(2) -0.0266(2)
C2 0.0537(15) 0.0517(14) 0.0483(14) -0.0024(11) -0.0167(11) -0.0150(12)
N2 0.0488(12) 0.0661(13) 0.0389(11) -0.0057(9) -0.0152(9) -0.0106(10)
N5 0.0610(13) 0.0565(12) 0.0358(10) 0.0068(9) -0.0098(9) -0.0093(10)
C5 0.0385(11) 0.0378(11) 0.0324(11) -0.0054(9) -0.0040(9) -0.0112(9)
N4 0.0448(11) 0.0448(10) 0.0353(10) -0.0051(8) -0.0070(8) -0.0125(9)
C4 0.0501(14) 0.0700(17) 0.0417(13) 0.0007(12) -0.0067(11) -0.0198(13)
N7 0.0486(11) 0.0433(10) 0.0350(10) 0.0004(8) -0.0029(8) -0.0076(9)
C7 0.0436(12) 0.0408(12) 0.0345(11) 0.0047(9) -0.0054(9) -0.0226(10)
C6 0.0442(13) 0.0421(12) 0.0434(12) -0.0027(10) -0.0056(10) -0.0235(10)
N6 0.0806(16) 0.0641(14) 0.0374(11) 0.0147(10) -0.0102(11) -0.0070(12)
C8 0.0362(11) 0.0316(10) 0.0309(10) -0.0021(8) -0.0015(8) -0.0131(9)
N8 0.0519(11) 0.0424(10) 0.0342(10) 0.0009(8) -0.0043(8) -0.0122(9)
C9 0.0414(12) 0.0382(11) 0.0400(11) 0.0017(9) -0.0019(9) -0.0222(10)
C12 0.0418(12) 0.0390(11) 0.0331(11) -0.0008(9) -0.0037(9) -0.0178(10)
C11 0.0407(11) 0.0371(11) 0.0318(10) 0.0020(8) -0.0024(9) -0.0194(9)
C10 0.0435(12) 0.0420(12) 0.0345(11) 0.0024(9) -0.0025(9) -0.0178(10)
C13 0.0452(13) 0.0423(12) 0.0336(11) 0.0020(9) -0.0042(9) -0.0190(10)
C14 0.0489(13) 0.0431(12) 0.0342(11) -0.0010(9) -0.0060(10) -0.0157(10)
C15 0.0626(16) 0.0536(14) 0.0362(12) 0.0065(10) -0.0064(11) -0.0179(12)
C16 0.086(2) 0.0705(18) 0.0535(16) 0.0189(14) -0.0216(15) -0.0270(16)
C17 0.099(3) 0.125(3) 0.0476(17) 0.0114(18) -0.0202(17) -0.027(2)
C18 0.0521(14) 0.0465(13) 0.0326(11) 0.0035(10) -0.0036(10) -0.0027(11)
C19 0.0705(17) 0.0497(14) 0.0423(13) 0.0054(11) -0.0034(12) -0.0139(13)
C20 0.085(2) 0.0567(16) 0.0469(14) 0.0109(12) -0.0005(14) -0.0151(15)
C21 0.0639(17) 0.0803(19) 0.0516(15) 0.0035(14) -0.0177(13) -0.0223(15)
C22 0.0417(12) 0.0367(11) 0.0328(11) -0.0015(9) 0.0004(9) -0.0111(9)
C23 0.0412(12) 0.0439(12) 0.0355(11) -0.0053(9) -0.0065(9) -0.0152(10)
C24 0.0409(12) 0.0400(11) 0.0379(11) -0.0046(9) -0.0012(9) -0.0208(10)
C25 0.0352(11) 0.0343(10) 0.0307(10) -0.0037(8) 0.0001(8) -0.0125(9)
C26 0.0428(12) 0.0399(11) 0.0341(11) -0.0001(9) -0.0055(9) -0.0222(10)
C27 0.0472(13) 0.0395(12) 0.0415(12) 0.0012(9) -0.0034(10) -0.0228(10)
C28 0.0402(12) 0.0390(11) 0.0299(10) -0.0019(8) -0.0035(9) -0.0188(9)
C29 0.0408(12) 0.0421(12) 0.0337(11) 0.0014(9) -0.0014(9) -0.0178(10)
C30 0.0404(12) 0.0420(12) 0.0321(11) 0.0004(9) -0.0041(9) -0.0143(10)
C31 0.0487(13) 0.0417(12) 0.0334(11) 0.0018(9) -0.0029(10) -0.0122(10)
C32 0.0441(13) 0.0645(15) 0.0356(12) -0.0020(11) -0.0022(10) -0.0152(12)
C33 0.0716(19) 0.0581(16) 0.0504(15) -0.0001(12) -0.0245(13) 0.0007(14)
C34 0.076(2) 0.0756(19) 0.0498(16) 0.0132(13) -0.0205(14) -0.0205(16)

_geom_special_details            
;
 All esds (except the esd in the dihedral angle between two l.s. planes)
 are estimated using the full covariance matrix.  The cell esds are taken
 into account individually in the estimation of esds in distances, angles
 and torsion angles; correlations between esds in cell parameters are only
 used when they are defined by crystal symmetry.  An approximate (isotropic)
 treatment of cell esds is used for estimating esds involving l.s. planes.
;

loop_
_geom_bond_atom_site_label_1
_geom_bond_atom_site_label_2
_geom_bond_distance
_geom_bond_site_symmetry_2
_geom_bond_publ_flag
S1 C8 1.7545(19) . ?
S1 C11 1.8112(19) . ?
C1 N1 1.356(3) . ?
C1 C2 1.378(3) . ?
C1 N3 1.402(3) . ?
N1 N2 1.344(2) . ?
N1 C4 1.455(3) . ?
N3 N4 1.267(2) . ?
C3 N2 1.341(3) . ?
C3 C2 1.379(3) . ?
S2 C25 1.752(2) . ?
S2 C28 1.8142(19) . ?
N5 N6 1.345(3) . ?
N5 C18 1.361(3) . ?
N5 C21 1.461(3) . ?
C5 C6 1.385(3) . ?
C5 C10 1.397(3) . ?
C5 N4 1.419(2) . ?
N7 N8 1.264(2) . ?
N7 C18 1.402(3) . ?
C7 C6 1.382(3) . ?
C7 C8 1.385(3) . ?
N6 C20 1.337(4) . ?
C8 C9 1.405(3) . ?
N8 C22 1.418(2) . ?
C9 C10 1.377(3) . ?
C12 C13 1.524(3) . ?
C12 C11 1.526(3) . ?
C13 C14 1.523(3) . ?
C14 C15 1.524(3) . ?
C15 C16 1.497(3) . ?
C16 C17 1.249(4) . ?
C18 C19 1.371(3) . ?
C19 C20 1.381(3) . ?
C22 C27 1.384(3) . ?
C22 C23 1.401(3) . ?
C23 C24 1.372(3) . ?
C24 C25 1.403(3) . ?
C25 C26 1.395(3) . ?
C26 C27 1.379(3) . ?
C28 C29 1.521(3) . ?
C29 C30 1.523(3) . ?
C30 C31 1.520(3) . ?
C31 C32 1.527(3) . ?
C32 C33 1.491(3) . ?
C33 C34 1.289(3) . ?

loop_
_geom_angle_atom_site_label_1
_geom_angle_atom_site_label_2
_geom_angle_atom_site_label_3
_geom_angle
_geom_angle_site_symmetry_1
_geom_angle_site_symmetry_3
_geom_angle_publ_flag
C8 S1 C11 104.42(9) . . ?
N1 C1 C2 107.26(19) . . ?
N1 C1 N3 118.7(2) . . ?
C2 C1 N3 134.0(2) . . ?
N2 N1 C1 111.55(19) . . ?
N2 N1 C4 119.77(19) . . ?
C1 N1 C4 128.67(18) . . ?
N4 N3 C1 111.30(18) . . ?
N2 C3 C2 112.3(2) . . ?
C25 S2 C28 104.20(9) . . ?
C1 C2 C3 104.4(2) . . ?
C3 N2 N1 104.48(18) . . ?
N6 N5 C18 111.3(2) . . ?
N6 N5 C21 120.1(2) . . ?
C18 N5 C21 128.5(2) . . ?
C6 C5 C10 119.34(18) . . ?
C6 C5 N4 114.90(18) . . ?
C10 C5 N4 125.75(19) . . ?
N3 N4 C5 114.63(18) . . ?
N8 N7 C18 111.75(19) . . ?
C6 C7 C8 119.70(19) . . ?
C7 C6 C5 121.42(19) . . ?
C20 N6 N5 104.3(2) . . ?
C7 C8 C9 118.98(18) . . ?
C7 C8 S1 124.15(15) . . ?
C9 C8 S1 116.87(14) . . ?
N7 N8 C22 114.69(18) . . ?
C10 C9 C8 121.21(19) . . ?
C13 C12 C11 112.96(16) . . ?
C12 C11 S1 107.64(13) . . ?
C9 C10 C5 119.35(19) . . ?
C14 C13 C12 112.02(17) . . ?
C13 C14 C15 113.86(18) . . ?
C16 C15 C14 112.0(2) . . ?
C17 C16 C15 128.6(3) . . ?
N5 C18 C19 107.4(2) . . ?
N5 C18 N7 118.3(2) . . ?
C19 C18 N7 134.2(2) . . ?
C18 C19 C20 104.2(2) . . ?
N6 C20 C19 112.6(2) . . ?
C27 C22 C23 119.17(19) . . ?
C27 C22 N8 114.95(18) . . ?
C23 C22 N8 125.88(19) . . ?
C24 C23 C22 119.37(19) . . ?
C23 C24 C25 121.64(19) . . ?
C26 C25 C24 118.56(18) . . ?
C26 C25 S2 124.30(15) . . ?
C24 C25 S2 117.14(15) . . ?
C27 C26 C25 119.68(19) . . ?
C26 C27 C22 121.58(19) . . ?
C29 C28 S2 108.52(14) . . ?
C28 C29 C30 112.46(17) . . ?
C31 C30 C29 112.54(17) . . ?
C30 C31 C32 113.76(18) . . ?
C33 C32 C31 113.0(2) . . ?
C34 C33 C32 127.6(3) . . ?

loop_
_geom_torsion_atom_site_label_1
_geom_torsion_atom_site_label_2
_geom_torsion_atom_site_label_3
_geom_torsion_atom_site_label_4
_geom_torsion
_geom_torsion_site_symmetry_1
_geom_torsion_site_symmetry_2
_geom_torsion_site_symmetry_3
_geom_torsion_site_symmetry_4
_geom_torsion_publ_flag
C2 C1 N1 N2 -0.1(3) . . . . ?
N3 C1 N1 N2 -179.31(18) . . . . ?
C2 C1 N1 C4 -178.8(2) . . . . ?
N3 C1 N1 C4 2.0(3) . . . . ?
N1 C1 N3 N4 178.38(18) . . . . ?
C2 C1 N3 N4 -0.6(4) . . . . ?
N1 C1 C2 C3 -0.2(3) . . . . ?
N3 C1 C2 C3 178.9(2) . . . . ?
N2 C3 C2 C1 0.4(3) . . . . ?
C2 C3 N2 N1 -0.4(3) . . . . ?
C1 N1 N2 C3 0.3(3) . . . . ?
C4 N1 N2 C3 179.1(2) . . . . ?
C1 N3 N4 C5 -179.10(17) . . . . ?
C6 C5 N4 N3 -175.27(18) . . . . ?
C10 C5 N4 N3 5.7(3) . . . . ?
C8 C7 C6 C5 0.7(3) . . . . ?
C10 C5 C6 C7 -0.6(3) . . . . ?
N4 C5 C6 C7 -179.65(19) . . . . ?
C18 N5 N6 C20 -0.4(3) . . . . ?
C21 N5 N6 C20 -178.5(2) . . . . ?
C6 C7 C8 C9 -0.3(3) . . . . ?
C6 C7 C8 S1 178.88(16) . . . . ?
C11 S1 C8 C7 -4.1(2) . . . . ?
C11 S1 C8 C9 175.03(16) . . . . ?
C18 N7 N8 C22 -179.29(17) . . . . ?
C7 C8 C9 C10 -0.2(3) . . . . ?
S1 C8 C9 C10 -179.44(16) . . . . ?
C13 C12 C11 S1 179.34(14) . . . . ?
C8 S1 C11 C12 179.94(14) . . . . ?
C8 C9 C10 C5 0.3(3) . . . . ?
C6 C5 C10 C9 0.1(3) . . . . ?
N4 C5 C10 C9 179.04(19) . . . . ?
C11 C12 C13 C14 -179.65(18) . . . . ?
C12 C13 C14 C15 176.92(18) . . . . ?
C13 C14 C15 C16 -170.9(2) . . . . ?
C14 C15 C16 C17 -126.1(3) . . . . ?
N6 N5 C18 C19 0.2(3) . . . . ?
C21 N5 C18 C19 178.1(2) . . . . ?
N6 N5 C18 N7 -178.57(19) . . . . ?
C21 N5 C18 N7 -0.7(4) . . . . ?
N8 N7 C18 N5 174.7(2) . . . . ?
N8 N7 C18 C19 -3.7(4) . . . . ?
N5 C18 C19 C20 0.0(3) . . . . ?
N7 C18 C19 C20 178.6(3) . . . . ?
N5 N6 C20 C19 0.5(3) . . . . ?
C18 C19 C20 N6 -0.3(3) . . . . ?
N7 N8 C22 C27 177.57(19) . . . . ?
N7 N8 C22 C23 -1.5(3) . . . . ?
C27 C22 C23 C24 0.3(3) . . . . ?
N8 C22 C23 C24 179.31(19) . . . . ?
C22 C23 C24 C25 0.1(3) . . . . ?
C23 C24 C25 C26 -0.3(3) . . . . ?
C23 C24 C25 S2 179.66(16) . . . . ?
C28 S2 C25 C26 0.8(2) . . . . ?
C28 S2 C25 C24 -179.25(16) . . . . ?
C24 C25 C26 C27 0.2(3) . . . . ?
S2 C25 C26 C27 -179.76(16) . . . . ?
C25 C26 C27 C22 0.1(3) . . . . ?
C23 C22 C27 C26 -0.4(3) . . . . ?
N8 C22 C27 C26 -179.52(19) . . . . ?
C25 S2 C28 C29 -177.54(14) . . . . ?
S2 C28 C29 C30 -178.72(14) . . . . ?
C28 C29 C30 C31 -177.73(18) . . . . ?
C29 C30 C31 C32 178.37(18) . . . . ?
C30 C31 C32 C33 -172.1(2) . . . . ?
C31 C32 C33 C34 -123.3(3) . . . . ?

_refine_diff_density_max         0.578
_refine_diff_density_min         -0.295
_refine_diff_density_rms         0.041

_shelx_res_file                  
;
TITL t_a.res in P-1
    t_a.res
    created by SHELXL-2018/3 at 17:25:33 on 08-Jun-2021
REM Old TITL t in P-1
REM SHELXT solution in P-1: R1 0.167, Rweak 0.006, Alpha 0.053
REM <I/s>   0.000 for    0 systematic absences,  Orientation as input
REM Formula found by SHELXT:  C35 N7 S2
CELL  1.54178   5.6168   8.1750  39.0525   87.102   88.922   73.340
ZERR   4.000   0.0002   0.0002   0.0010    0.001    0.002    0.002
LATT  1
SFAC C H N S
UNIT 68 88 16 4
ACTA
size 0.14 0.12 0.10
conf
TEMP -100.150
L.S. 10
BOND
LIST 6
FMAP 2
PLAN 20
WGHT    0.055000    0.385000
FVAR       0.55251
S1    4    0.352812    0.190627    0.744345    11.00000    0.04529    0.04261 =
         0.03560    0.00577   -0.01040   -0.02619
C1    1    1.121500    0.030340    0.919394    11.00000    0.03904    0.04896 =
         0.03442   -0.00632   -0.00833   -0.00465
N1    3    1.124632   -0.075853    0.947325    11.00000    0.04188    0.05495 =
         0.03382   -0.00441   -0.00830   -0.00848
N3    3    0.967803    0.025436    0.891834    11.00000    0.03965    0.04442 =
         0.03359   -0.00620   -0.00646   -0.00735
C3    1    1.371292    0.068721    0.958208    11.00000    0.05193    0.06201 =
         0.05037   -0.01081   -0.01891   -0.01206
AFIX  43
H3    2    1.486236    0.112000    0.969731    11.00000   -1.20000
AFIX   0
S2    4   -0.116661    0.668255    0.761352    11.00000    0.04825    0.04221 =
         0.03388    0.00252   -0.00610   -0.02661
C2    1    1.280968    0.125543    0.925821    11.00000    0.05372    0.05167 =
         0.04831   -0.00241   -0.01668   -0.01503
AFIX  43
H2    2    1.319891    0.210987    0.911242    11.00000   -1.20000
AFIX   0
N2    3    1.278404   -0.054590    0.971588    11.00000    0.04878    0.06607 =
         0.03890   -0.00571   -0.01523   -0.01061
N5    3   -0.530087    1.164061    0.552487    11.00000    0.06104    0.05650 =
         0.03578    0.00681   -0.00975   -0.00933
C5    1    0.826626    0.138880    0.839478    11.00000    0.03851    0.03777 =
         0.03242   -0.00543   -0.00396   -0.01119
N4    3    0.980417    0.134341    0.868141    11.00000    0.04475    0.04483 =
         0.03532   -0.00515   -0.00700   -0.01246
C4    1    0.991704   -0.203784    0.952975    11.00000    0.05006    0.07004 =
         0.04171    0.00074   -0.00668   -0.01979
AFIX 137
H4A   2    0.865172   -0.188236    0.935210    11.00000   -1.50000
H4B   2    0.911428   -0.191029    0.975573    11.00000   -1.50000
H4C   2    1.109001   -0.318231    0.951945    11.00000   -1.50000
AFIX   0
N7    3   -0.388923    1.076485    0.609215    11.00000    0.04859    0.04334 =
         0.03496    0.00044   -0.00289   -0.00763
C7    1    0.715247    0.266769    0.782816    11.00000    0.04365    0.04081 =
         0.03448    0.00470   -0.00538   -0.02261
AFIX  43
H7    2    0.737830    0.341528    0.764417    11.00000   -1.20000
AFIX   0
C6    1    0.853698    0.248261    0.812389    11.00000    0.04421    0.04210 =
         0.04344   -0.00271   -0.00557   -0.02351
AFIX  43
H6    2    0.969945    0.311944    0.814174    11.00000   -1.20000
AFIX   0
N6    3   -0.514434    1.273008    0.526141    11.00000    0.08059    0.06413 =
         0.03745    0.01470   -0.01020   -0.00705
C8    1    0.543417    0.175821    0.780126    11.00000    0.03624    0.03165 =
         0.03092   -0.00209   -0.00147   -0.01315
N8    3   -0.242703    1.098943    0.631522    11.00000    0.05194    0.04237 =
         0.03417    0.00095   -0.00433   -0.01220
C9    1    0.514507    0.065557    0.807672    11.00000    0.04144    0.03822 =
         0.04005    0.00169   -0.00194   -0.02221
AFIX  43
H9    2    0.396539    0.003126    0.806023    11.00000   -1.20000
AFIX   0
C12   1    0.261104    0.375875    0.684363    11.00000    0.04183    0.03904 =
         0.03307   -0.00079   -0.00365   -0.01779
AFIX  23
H12A  2    0.301816    0.265361    0.673095    11.00000   -1.20000
H12B  2    0.083911    0.405463    0.691262    11.00000   -1.20000
AFIX   0
C11   1    0.420702    0.355289    0.716377    11.00000    0.04069    0.03706 =
         0.03176    0.00204   -0.00236   -0.01936
AFIX  23
H11A  2    0.381545    0.464437    0.728125    11.00000   -1.20000
H11B  2    0.599086    0.322027    0.710052    11.00000   -1.20000
AFIX   0
C10   1    0.654065    0.046352    0.837012    11.00000    0.04346    0.04196 =
         0.03454    0.00242   -0.00249   -0.01776
AFIX  43
H10   2    0.633200   -0.029063    0.855391    11.00000   -1.20000
AFIX   0
C13   1    0.298620    0.513182    0.658695    11.00000    0.04516    0.04233 =
         0.03358    0.00197   -0.00421   -0.01898
AFIX  23
H13A  2    0.258512    0.623841    0.669901    11.00000   -1.20000
H13B  2    0.475356    0.483401    0.651566    11.00000   -1.20000
AFIX   0
C14   1    0.136428    0.532179    0.627089    11.00000    0.04894    0.04310 =
         0.03418   -0.00103   -0.00598   -0.01566
AFIX  23
H14A  2   -0.039087    0.554857    0.634510    11.00000   -1.20000
H14B  2    0.183105    0.422756    0.615388    11.00000   -1.20000
AFIX   0
C15   1    0.157516    0.674650    0.601559    11.00000    0.06255    0.05356 =
         0.03615    0.00651   -0.00641   -0.01790
AFIX  23
H15A  2    0.136804    0.780821    0.613867    11.00000   -1.20000
H15B  2    0.325431    0.643165    0.591082    11.00000   -1.20000
AFIX   0
C16   1   -0.033230    0.707318    0.573847    11.00000    0.08572    0.07047 =
         0.05346    0.01894   -0.02155   -0.02703
AFIX  43
H16   2   -0.200714    0.729345    0.581414    11.00000   -1.20000
AFIX   0
C17   1   -0.001569    0.709479    0.542105    11.00000    0.09895    0.12525 =
         0.04764    0.01136   -0.02017   -0.02748
AFIX  93
H17A  2    0.161383    0.688450    0.532815    11.00000   -1.20000
H17B  2   -0.140438    0.732151    0.527252    11.00000   -1.20000
AFIX   0
C18   1   -0.396091    1.183844    0.579856    11.00000    0.05206    0.04648 =
         0.03255    0.00353   -0.00356   -0.00266
C19   1   -0.289834    1.311502    0.570932    11.00000    0.07045    0.04968 =
         0.04234    0.00537   -0.00343   -0.01389
AFIX  43
H19   2   -0.185404    1.355269    0.584465    11.00000   -1.20000
AFIX   0
C20   1   -0.369201    1.361955    0.537791    11.00000    0.08492    0.05668 =
         0.04686    0.01088   -0.00054   -0.01506
AFIX  43
H20   2   -0.325425    1.450221    0.524692    11.00000   -1.20000
AFIX   0
C21   1   -0.671504    1.041322    0.548856    11.00000    0.06393    0.08029 =
         0.05156    0.00350   -0.01771   -0.02235
AFIX 137
H21A  2   -0.826962    1.097437    0.536748    11.00000   -1.50000
H21B  2   -0.709117    0.998609    0.571616    11.00000   -1.50000
H21C  2   -0.573317    0.945571    0.535769    11.00000   -1.50000
AFIX   0
C22   1   -0.224327    0.992735    0.661769    11.00000    0.04168    0.03669 =
         0.03284   -0.00146    0.00042   -0.01113
C23   1   -0.355582    0.872496    0.668681    11.00000    0.04119    0.04392 =
         0.03549   -0.00527   -0.00655   -0.01524
AFIX  43
H23   2   -0.470520    0.857168    0.652481    11.00000   -1.20000
AFIX   0
C24   1   -0.316524    0.777148    0.699059    11.00000    0.04090    0.03997 =
         0.03786   -0.00464   -0.00122   -0.02079
AFIX  43
H24   2   -0.405638    0.695647    0.703663    11.00000   -1.20000
AFIX   0
C25   1   -0.148184    0.796997    0.723509    11.00000    0.03518    0.03425 =
         0.03071   -0.00370    0.00014   -0.01246
C26   1   -0.017659    0.916453    0.716327    11.00000    0.04277    0.03986 =
         0.03409   -0.00013   -0.00551   -0.02219
AFIX  43
H26   2    0.097817    0.931949    0.732426    11.00000   -1.20000
AFIX   0
C27   1   -0.057032    1.011998    0.685737    11.00000    0.04721    0.03949 =
         0.04151    0.00120   -0.00337   -0.02282
AFIX  43
H27   2    0.032803    1.092962    0.681002    11.00000   -1.20000
AFIX   0
C28   1    0.109034    0.731809    0.786174    11.00000    0.04019    0.03900 =
         0.02986   -0.00189   -0.00352   -0.01880
AFIX  23
H28A  2    0.265121    0.716682    0.772894    11.00000   -1.20000
H28B  2    0.043751    0.853806    0.791465    11.00000   -1.20000
AFIX   0
C29   1    0.158993    0.621238    0.819228    11.00000    0.04081    0.04210 =
         0.03369    0.00139   -0.00135   -0.01776
AFIX  23
H29A  2    0.225340    0.499824    0.813558    11.00000   -1.20000
H29B  2    0.000454    0.634278    0.831808    11.00000   -1.20000
AFIX   0
C30   1    0.342947    0.667871    0.842304    11.00000    0.04043    0.04200 =
         0.03214    0.00038   -0.00411   -0.01428
AFIX  23
H30A  2    0.499113    0.659372    0.829401    11.00000   -1.20000
H30B  2    0.273507    0.787930    0.848728    11.00000   -1.20000
AFIX   0
C31   1    0.400932    0.552935    0.874699    11.00000    0.04874    0.04167 =
         0.03342    0.00177   -0.00293   -0.01217
AFIX  23
H31A  2    0.464997    0.432698    0.868155    11.00000   -1.20000
H31B  2    0.244922    0.564004    0.887798    11.00000   -1.20000
AFIX   0
C32   1    0.590464    0.593353    0.897880    11.00000    0.04405    0.06447 =
         0.03559   -0.00198   -0.00225   -0.01518
AFIX  23
H32A  2    0.737956    0.598169    0.884030    11.00000   -1.20000
H32B  2    0.516982    0.707484    0.907164    11.00000   -1.20000
AFIX   0
C33   1    0.671153    0.464975    0.926968    11.00000    0.07163    0.05806 =
         0.05038   -0.00007   -0.02450    0.00074
AFIX  43
H33   2    0.739770    0.349631    0.920998    11.00000   -1.20000
AFIX   0
C34   1    0.658691    0.492202    0.959277    11.00000    0.07597    0.07562 =
         0.04984    0.01316   -0.02046   -0.02046
AFIX  93
H34A  2    0.591784    0.605013    0.966797    11.00000   -1.20000
H34B  2    0.716415    0.399451    0.975561    11.00000   -1.20000
AFIX   0
HKLF 4


REM  t_a.res in P-1
REM wR2 = 0.115523, GooF = S = 1.03814, Restrained GooF = 1.03814 for all data
REM R1 = 0.042787 for 4630 Fo > 4sig(Fo) and 0.064913 for all 6270 data
REM 399 parameters refined using 0 restraints

END

WGHT      0.0462      0.5141

REM Highest difference peak  0.578,  deepest hole -0.295,  1-sigma level  0.041
Q1    1   0.1149  0.6128  0.5629  11.00000  0.05    0.58
Q2    1   0.0645  0.5630  0.8230  11.00000  0.05    0.21
Q3    1   0.7866  0.3880  0.9505  11.00000  0.05    0.20
Q4    1   0.0198  0.6920  0.7702  11.00000  0.05    0.20
Q5    1   0.8817  0.1331  0.8525  11.00000  0.05    0.19
Q6    1   1.0578  0.0396  0.9044  11.00000  0.05    0.18
Q7    1   0.0627  0.9847  0.7448  11.00000  0.05    0.18
Q8    1   1.0800  0.2064  0.8644  11.00000  0.05    0.17
Q9    1   0.2139  0.1324  0.7426  11.00000  0.05    0.17
Q10   1   0.4088  0.2786  0.7343  11.00000  0.05    0.17
Q11   1   0.4623  0.1877  0.7658  11.00000  0.05    0.17
Q12   1  -0.1721  1.1815  0.6338  11.00000  0.05    0.17
Q13   1   0.7700  0.0842  0.8389  11.00000  0.05    0.17
Q14   1  -0.3613  1.1201  0.5898  11.00000  0.05    0.16
Q15   1  -0.1353  0.7921  0.5530  11.00000  0.05    0.16
Q16   1   0.2316  0.5185  0.6420  11.00000  0.05    0.16
Q17   1   1.0919  0.2276  0.8099  11.00000  0.05    0.16
Q18   1   0.1593  0.3105  0.6848  11.00000  0.05    0.16
Q19   1   0.7368  0.4713  0.7595  11.00000  0.05    0.16
Q20   1  -0.4779  0.9873  0.6118  11.00000  0.05    0.16
;
_shelx_res_checksum              9901

_shelx_hkl_file                  
;
  -1   0   0   58.79    2.90
  -1   0   0   63.39    2.70
   1   0   0   62.09    2.60
   1   0   0   64.99    2.90
   1   0   0   63.19    2.90
   1   0   0   60.69    3.00
  -2   0   0   13.00    1.90
   2   0   0   13.30    2.40
   2   0   0   14.80    2.10
  -3   0   0  298.67   12.10
   3   0   0  280.67   12.40
   3   0   0  305.87   14.20
   3   0   0  308.27   12.50
  -4   0   0  183.08   10.60
  -4   0   0  181.48   15.30
  -4   0   0  163.38   13.00
  -4   0   0  193.58   11.70
   4   0   0  181.88   10.50
   4   0   0  178.88   18.10
   4   0   0  202.48   10.00
  -5   0   0    8.50    8.70
  -5   0   0   12.70    4.30
  -5   0   0    7.00    6.70
   5   0   0   15.50    3.80
   5   0   0   12.20    8.80
   5   0   0    8.50    4.10
  -6   0   0   20.20    3.60
  -6   0   0   20.00    4.00
   6   0   0   22.50    3.80
   6  -1   0    6.60    5.60
   6  -1   0    6.40    2.90
  -6   1   0    5.60    3.70
  -6   1   0    6.00    2.70
   5  -1   0   -0.80    5.20
   5  -1   0   -1.80    3.70
   5  -1   0    4.40    6.30
  -5   1   0   -3.20    5.40
  -5   1   0   -1.80    3.80
   4  -1   0   92.79    7.40
   4  -1   0   88.69    8.80
   4  -1   0   88.89   12.80
  -4   1   0  107.79   10.00
  -4   1   0  108.69   10.10
  -4   1   0   86.39    8.70
   3  -1   0  195.08    9.50
   3  -1   0  193.18    9.30
   3  -1   0  197.18   10.60
  -3   1   0  173.68   10.00
  -3   1   0  197.08    9.00
  -3   1   0  190.28    9.60
   2  -1   0    1.80    1.30
   2  -1   0    2.90    2.10
  -2   1   0    1.80    1.30
  -2   1   0    6.40    2.20
   1  -1   0    1.80    1.20
   1  -1   0    2.00    0.90
   1  -1   0    5.60    1.20
  -1   1   0    2.70    0.90
   0  -1   0 1135.79   39.20
   0  -1   0 1138.59   39.00
   0  -1   0 1175.58   38.90
   0  -1   0 1143.69   39.20
   0  -1   0 1153.08   39.00
   0   1   0 1126.69   39.10
   0   1   0 1142.69   38.90
   0   1   0 1148.19   39.00
  -1  -1   0  211.18    8.10
  -1  -1   0  227.68    8.00
  -1  -1   0  223.48    8.20
  -1  -1   0  226.68    8.30
   1   1   0  221.18    8.20
   1   1   0  225.88    8.10
  -2  -1   0  495.75   17.80
   2   1   0  492.35   17.90
  -3  -1   0   -0.60    1.70
   3   1   0   -0.10    1.70
   3   1   0    2.10    2.40
  -4  -1   0    0.30    4.00
  -4  -1   0    2.90    6.90
  -4  -1   0    6.10    3.50
  -4  -1   0    1.90    2.80
   4   1   0    1.30    2.70
   4   1   0   -2.80    3.40
  -5  -1   0   17.60    6.30
  -5  -1   0   25.70    4.80
  -5  -1   0   26.50    4.70
  -5  -1   0   16.70    5.90
   5   1   0   26.50    6.10
   5   1   0   41.50    5.30
   5   1   0   20.70    4.90
  -6  -1   0    3.90    2.90
  -6  -1   0    7.00    3.70
   6   1   0    3.50    3.50
   6   1   0   -0.60    3.10
   5  -2   0   23.80    5.70
   5  -2   0   17.60    4.70
  -5   2   0   21.90    5.10
  -5   2   0   20.50    4.90
   4  -2   0   41.40    7.10
   4  -2   0   77.39    8.50
  -4   2   0   53.59    8.40
  -4   2   0   49.90    7.20
   3  -2   0   -7.80    6.30
   3  -2   0    5.60    4.90
   3  -2   0   -3.10    4.00
   3  -2   0    0.40    5.10
   3  -2   0   -2.50    2.60
  -3   2   0    3.30    2.90
  -3   2   0   -1.50    4.40
  -3   2   0    2.70    3.00
  -3   2   0    3.40    3.30
   2  -2   0  394.56   15.00
   2  -2   0  398.56   15.50
  -2   2   0  385.16   15.30
  -2   2   0  378.66   15.60
  -2   2   0  394.56   15.10
   1  -2   0   23.70    2.50
   1  -2   0   25.90    2.10
  -1   2   0   25.80    2.30
   0  -2   0   45.80    2.20
   0  -2   0   44.20    2.70
   0  -2   0   48.60    2.40
   0  -2   0   46.30    2.70
   0   2   0   43.50    2.00
   0   2   0   42.90    2.50
   0   2   0   46.60    2.20
  -1  -2   0  320.37   11.80
  -1  -2   0  323.57   11.80
  -1  -2   0  316.17   11.30
   1   2   0  324.87   11.30
  -2  -2   0  137.19    5.90
  -2  -2   0  141.99    6.20
   2   2   0  140.29    5.90
  -3  -2   0  199.38   10.40
  -3  -2   0  208.88    9.30
   3   2   0  218.58    9.20
  -4  -2   0  -12.40    5.60
  -4  -2   0    3.60    2.80
  -4  -2   0    4.20    4.10
  -4  -2   0    2.00    6.50
  -4  -2   0   -2.80    4.80
   4   2   0    9.20    6.00
   4   2   0    7.30    3.10
   4   2   0    2.70    2.90
  -5  -2   0  138.89   10.10
  -5  -2   0  145.39   12.30
  -5  -2   0  181.38   11.50
  -5  -2   0  162.48   12.60
  -5  -2   0  151.98   11.70
   5   2   0  163.28   11.30
   5   2   0  177.48   11.80
   5   2   0  167.78    9.30
  -6  -2   0   39.40    5.40
  -6  -2   0   29.10    5.90
  -6  -2   0   32.70    4.90
   6   2   0   53.09    5.50
   6   2   0   32.10    4.90
   5  -3   0    2.10    4.20
   5  -3   0    2.80    3.50
  -5   3   0    0.00    3.90
  -5   3   0    1.30    3.70
   4  -3   0   -6.00    4.60
   4  -3   0    0.30    4.50
  -4   3   0   -6.80    8.30
  -4   3   0    1.90    3.90
  -4   3   0    6.60    6.10
   3  -3   0   52.89    7.10
   3  -3   0   48.50    7.30
   3  -3   0   62.79    7.60
  -3   3   0   33.30    8.50
  -3   3   0   52.39    6.50
  -3   3   0   47.40    5.60
  -3   3   0   45.80    6.50
  -3   3   0   38.20    5.10
   2  -3   0    0.90    2.70
   2  -3   0    1.60    2.30
  -2   3   0   -2.50    2.30
  -2   3   0   -3.10    1.90
  -2   3   0    6.00    2.40
   1  -3   0   84.09    4.20
   1  -3   0   85.59    4.70
   1  -3   0   85.19    4.30
  -1   3   0   91.59    4.80
   0  -3   0  169.88    6.50
   0  -3   0  179.58    7.30
   0  -3   0  177.58    6.80
   0   3   0  153.38    6.20
   0   3   0  167.88    6.50
   0   3   0  172.58    7.20
  -1  -3   0 1416.16   48.90
  -1  -3   0 1462.25   48.30
  -1  -3   0 1451.85   48.30
  -1  -3   0 1453.45   49.20
   1   3   0 1398.66   48.10
   1   3   0 1267.17   48.10
   1   3   0 1445.06   48.90
  -2  -3   0    2.50    1.50
  -2  -3   0    2.00    1.20
   2   3   0    0.80    1.00
  -3  -3   0   32.70    4.30
  -3  -3   0   37.60    3.80
   3   3   0   43.10    3.70
  -4  -3   0    2.10    4.60
  -4  -3   0   -1.10    6.60
  -4  -3   0   -0.60    2.80
  -4  -3   0   -2.80    5.20
  -4  -3   0   -5.80    3.80
   4   3   0    3.00    3.00
   4   3   0    2.50    3.10
   4   3   0    9.00    7.20
  -5  -3   0   73.69    9.40
  -5  -3   0   79.99    9.90
  -5  -3   0   85.19    8.90
  -5  -3   0   65.29    6.90
  -5  -3   0   69.89    9.60
   5   3   0   62.89    9.50
   5   3   0   85.39    9.40
   5   3   0   73.39    6.40
  -6  -3   0   18.80    4.90
  -6  -3   0   22.10    3.50
  -6  -3   0   17.40    4.30
   6   3   0   18.10    3.60
   6   3   0   24.50    4.60
   5  -4   0    0.90    2.70
   5  -4   0   -1.10    2.70
  -5   4   0    8.00    4.10
  -5   4   0    1.20    3.20
   4  -4   0    6.30    6.60
   4  -4   0    6.50    4.10
  -4   4   0    6.80    3.90
  -4   4   0   -4.40    6.20
   3  -4   0   35.40    6.10
   3  -4   0   51.79    7.70
   3  -4   0   47.60    7.30
  -3   4   0   26.60   11.00
  -3   4   0   47.90    5.50
  -3   4   0   38.70    5.40
  -3   4   0   22.90    5.40
   2  -4   0   66.69    6.50
   2  -4   0   60.69    8.80
   2  -4   0   51.09    6.40
  -2   4   0   64.29    5.80
  -2   4   0   65.09    5.70
  -2   4   0   58.29    9.20
  -2   4   0   59.79    5.50
   1  -4   0   39.10    3.80
   1  -4   0   39.40    3.80
  -1   4   0   37.60    4.00
  -1   4   0   35.90    4.60
   0  -4   0    2.70    1.30
   0  -4   0    4.30    1.50
   0  -4   0    2.20    1.70
   0   4   0    0.20    1.60
   0   4   0    1.60    1.50
  -1  -4   0  410.56   15.70
  -1  -4   0  427.26   16.30
  -1  -4   0  428.16   15.00
  -1  -4   0  424.66   15.00
   1   4   0  434.26   15.90
  -2  -4   0  255.77   11.00
   2   4   0  253.17    9.60
   2   4   0  270.77   10.90
  -3  -4   0    0.20    1.40
  -3  -4   0   -3.90    2.10
   3   4   0    4.10    2.30
   3   4   0   -0.90    2.10
  -4  -4   0   56.99   10.30
  -4  -4   0   46.70    6.10
  -4  -4   0   62.99    9.80
  -4  -4   0   61.29    8.40
  -4  -4   0   49.30    5.10
  -4  -4   0   53.59    7.60
   4   4   0   45.00    6.00
   4   4   0   38.10    5.70
   4   4   0   55.39    6.40
  -5  -4   0   90.39    9.70
  -5  -4   0   78.69    8.40
  -5  -4   0   98.09   10.50
  -5  -4   0   89.39   12.00
  -5  -4   0   78.09    7.60
   5   4   0   76.09    9.70
   5   4   0   93.79   10.40
   5   4   0   76.69    6.70
  -6  -4   0   24.90    4.90
  -6  -4   0   30.60    4.50
   6   4   0   34.80    5.10
   6   4   0   32.50    5.30
   4  -5   0    6.30    3.10
  -4   5   0   13.00    7.40
  -4   5   0    4.80    3.30
   3  -5   0   -1.20    8.30
   3  -5   0    1.10    4.50
  -3   5   0    3.70    4.50
  -3   5   0    3.00    4.00
  -3   5   0    2.70    3.00
   2  -5   0    6.70    4.30
   2  -5   0   -8.30    6.80
   2  -5   0   -1.90    4.20
  -2   5   0   -3.30    2.80
  -2   5   0    5.50    5.00
  -2   5   0    0.40    2.60
   1  -5   0  188.68   12.80
   1  -5   0  174.08   13.10
   1  -5   0  203.88   11.60
   1  -5   0  210.58    9.40
  -1   5   0  180.18    9.70
  -1   5   0  216.38   14.30
  -1   5   0  189.18   10.30
   0  -5   0   16.30    2.20
   0  -5   0   12.80    2.80
   0  -5   0   16.10    3.30
   0   5   0   11.20    2.90
   0   5   0   14.30    3.50
  -1  -5   0   27.70    1.70
  -1  -5   0   26.80    3.40
  -1  -5   0   24.70    1.90
   1   5   0   20.20    3.10
   1   5   0   27.80    3.30
  -2  -5   0    2.60    2.40
   2   5   0    2.40    2.30
  -3  -5   0  110.39    7.40
  -3  -5   0  121.89    9.70
  -3  -5   0  112.29    9.60
  -3  -5   0  104.59   11.60
  -3  -5   0  103.19   10.10
   3   5   0  109.89    7.20
  -4  -5   0  -12.40   11.60
  -4  -5   0   -0.40    4.20
  -4  -5   0   -6.20    4.30
  -4  -5   0   -0.90    6.60
  -4  -5   0    4.00    4.30
   4   5   0   -2.30    3.30
   4   5   0    0.60    4.20
  -5  -5   0   10.40    4.10
  -5  -5   0   22.90    5.60
  -5  -5   0   15.30   11.10
   5   5   0   18.60    3.90
  -6  -5   0    7.20    3.60
  -6  -5   0    9.00    3.10
   6   5   0    9.20    3.00
   6   5   0   10.10    5.80
   3  -6   0   -6.50    9.10
   3  -6   0    0.30    3.50
   3  -6   0    0.10    3.30
  -3   6   0   -1.90    3.00
  -3   6   0    3.50    5.30
  -3   6   0   -0.40    3.50
   2  -6   0   -1.90    3.90
   2  -6   0    4.90    5.70
   2  -6   0   13.10    6.00
  -2   6   0    3.50    3.50
  -2   6   0   -1.30    2.70
  -2   6   0    4.90    4.70
   1  -6   0   77.09   10.10
   1  -6   0   69.59    9.30
   1  -6   0   86.49    9.50
   1  -6   0   85.99    6.80
  -1   6   0   86.69    9.20
  -1   6   0  103.29    7.00
   0  -6   0  133.69   11.10
   0  -6   0  130.49    9.80
   0  -6   0  132.49    6.40
   0  -6   0  144.39   13.30
   0  -6   0  132.49    9.90
   0  -6   0  100.49   10.80
   0  -6   0  138.49    7.80
   0   6   0  131.79    9.20
   0   6   0  134.19    8.20
  -1  -6   0   91.39    9.70
  -1  -6   0   82.89    6.50
  -1  -6   0   74.59    8.60
  -1  -6   0   76.19    7.90
  -1  -6   0   81.19    9.20
  -1  -6   0   65.79    9.40
   1   6   0   73.39    7.20
   1   6   0   78.49    8.00
  -2  -6   0    8.90   11.00
  -2  -6   0    7.80    3.20
  -2  -6   0    2.90    4.50
  -2  -6   0    8.30    5.10
  -2  -6   0    8.30    5.00
  -2  -6   0    4.50    4.60
   2   6   0    3.50    4.70
   2   6   0    2.50    4.00
  -3  -6   0    4.00    5.00
  -3  -6   0  -10.30   11.80
  -3  -6   0    8.20    6.40
  -3  -6   0    5.40    5.10
  -3  -6   0    1.20    4.00
  -3  -6   0   -1.30    4.00
   3   6   0    7.60    4.60
  -4  -6   0   80.99    9.50
  -4  -6   0   87.89   14.80
  -4  -6   0   88.99    8.80
  -4  -6   0   89.19    9.80
  -4  -6   0  109.79   10.10
   4   6   0   97.59    8.20
   4   6   0   94.09   10.10
  -5  -6   0    5.20    3.90
  -5  -6   0    0.50    3.60
  -5  -6   0    2.40   13.90
   5   6   0    4.60    3.30
  -6  -6   0    1.60    2.70
  -6  -6   0    3.40    2.90
   6   6   0    5.80    2.70
   3  -7   0   -1.10    2.60
  -3   7   0    0.40    2.90
  -3   7   0    4.00    3.90
   2  -7   0   61.29    6.30
   2  -7   0   52.99    7.20
   2  -7   0   53.39    7.60
  -2   7   0   62.99    8.30
  -2   7   0   50.29    7.40
  -2   7   0   64.29    6.20
   1  -7   0   15.10    4.70
   1  -7   0   28.10    5.20
   1  -7   0   27.20    5.20
   1  -7   0   25.20    6.10
  -1   7   0   23.60    6.30
  -1   7   0   27.30    4.10
   0  -7   0   53.09    7.60
   0  -7   0   60.09    8.10
   0  -7   0   56.89    8.30
   0   7   0   56.59   10.70
   0   7   0   62.59    6.30
  -1  -7   0    1.30    4.20
  -1  -7   0    2.00    7.60
  -1  -7   0    5.60    4.50
  -1  -7   0   -5.60    4.70
  -1  -7   0    1.10    3.70
   1   7   0    0.60    3.60
  -2  -7   0   33.10    6.10
  -2  -7   0   26.10    5.60
  -2  -7   0   14.30    4.80
  -2  -7   0   21.10    5.20
  -2  -7   0   21.60    4.60
   2   7   0   24.70    5.30
  -3  -7   0   46.20    6.20
  -3  -7   0   57.39    7.50
  -3  -7   0   28.60   12.90
  -3  -7   0   45.90    6.40
  -3  -7   0   47.60    7.70
  -3  -7   0   35.00    6.10
   3   7   0   37.60    6.20
  -4  -7   0   53.29    6.60
  -4  -7   0   55.89    7.50
  -4  -7   0   62.89   15.50
  -4  -7   0   45.80    6.40
   4   7   0   49.60    5.90
  -5  -7   0   98.49    7.90
  -5  -7   0   92.79    7.40
  -5  -7   0   96.59   15.20
   5   7   0   84.19    7.30
   2  -8   0   13.70    3.60
  -2   8   0   15.50    3.60
  -2   8   0   10.80    3.10
   1  -8   0    5.00    3.70
   1  -8   0   11.90    4.10
   1  -8   0    5.80    4.30
  -1   8   0    7.40    4.90
  -1   8   0   11.00    3.50
  -1   8   0   14.30    3.60
   0  -8   0   15.60    4.40
   0  -8   0   13.70    3.70
   0  -8   0   18.00    6.10
   0   8   0   -7.80    8.30
   0   8   0   23.20    3.90
  -1  -8   0   16.20    7.30
  -1  -8   0   25.00    4.50
  -1  -8   0   38.70    5.80
   1   8   0   36.20    4.70
  -2  -8   0    4.90    3.50
  -2  -8   0  -10.70    4.20
  -2  -8   0    3.70    4.10
  -2  -8   0   -1.70    3.90
   2   8   0    5.90    4.20
  -3  -8   0    4.30    4.40
  -3  -8   0    5.00    3.70
  -3  -8   0   -0.50    3.40
  -3  -8   0    1.80    3.70
   3   8   0    3.90    5.00
  -4  -8   0   94.39    7.60
  -4  -8   0   96.79    8.00
  -4  -8   0  105.29    7.90
   4   8   0  102.39    8.70
  -5  -8   0   -1.10    2.40
  -5  -8   0    1.00    2.50
   0  -9   0   -0.70    2.70
   0  -9   0   -0.70    2.70
   0   9   0    2.50    2.80
   0   9   0    0.80    3.30
  -1  -9   0   59.79    6.60
  -1  -9   0   64.59    5.90
   1   9   0   74.69    6.20
  -2  -9   0   -0.70    2.30
  -2  -9   0    3.20    3.30
   2   9   0    2.10    3.90
  -3  -9   0    4.40    2.90
  -3  -9   0    2.40    2.90
  -3  -9   0    6.20    3.80
  -3  -9   0    4.20    2.70
   3   9   0   10.30    5.10
  -4  -9   0    1.80    2.60
  -4  -9   0    0.40    2.50
  -4  -9   0    1.20    2.60
  -4  -9   1    1.20    2.60
  -4  -9   1   -0.70    2.40
  -4  -9   1    3.40    2.70
   3   9  -1   30.10    4.90
  -3  -9   1   26.80    4.30
  -3  -9   1   29.10    4.80
  -3  -9   1   36.50    5.00
  -3  -9   1   18.00    3.50
   2   9  -1    8.30    3.70
  -2  -9   1   16.30    4.20
  -2  -9   1    7.00    2.80
   1   9  -1    5.10    3.00
  -1  -9   1    0.50    3.00
  -1  -9   1    0.90    2.50
   0   9  -1   -3.40    2.70
   0   9  -1   -8.50    3.40
   0  -9   1    1.80    2.90
   0  -9   1    4.10    2.70
  -5  -8   1    0.40    2.50
  -5  -8   1    2.20    2.70
   4   8  -1   25.20    4.90
  -4  -8   1   25.70    4.20
  -4  -8   1   22.60    4.20
  -4  -8   1   19.40    3.80
   3   8  -1    5.20    4.80
  -3  -8   1    2.40    3.20
  -3  -8   1   -0.20    4.10
  -3  -8   1    7.40    4.10
  -3  -8   1    4.00    3.80
   2   8  -1   26.90    4.60
  -2  -8   1   32.00    5.00
  -2  -8   1   22.60    4.80
  -2  -8   1   32.00    5.30
  -2  -8   1   32.50    5.60
   1   8  -1    2.80    3.50
  -1  -8   1    1.70    3.60
  -1  -8   1   -0.20    3.20
   0   8  -1   46.70    5.70
   0   8  -1   41.50    8.30
   0  -8   1   43.90    6.50
   0  -8   1   40.80    6.80
   0  -8   1   57.99    7.40
  -1   8  -1   22.70    4.20
  -1   8  -1   13.30    4.80
  -1   8  -1   18.30    3.60
   1  -8   1   12.80    4.50
   1  -8   1   15.00    4.60
   1  -8   1   15.90    4.10
  -2   8  -1    1.60    2.90
  -2   8  -1    1.10    3.20
   2  -8   1   -2.30    2.90
   5   7  -1   -1.00    3.30
  -5  -7   1   -3.60    2.80
  -5  -7   1   -8.00    6.60
  -5  -7   1    0.30    3.10
   4   7  -1    0.00    4.30
  -4  -7   1    6.90   13.00
  -4  -7   1   -3.70    3.90
  -4  -7   1   -0.70    4.00
  -4  -7   1   -1.50    3.40
   3   7  -1  113.49    9.50
  -3  -7   1  132.59    9.80
  -3  -7   1  126.79   10.00
  -3  -7   1   91.99   14.10
  -3  -7   1  117.99   10.70
  -3  -7   1  116.79   10.50
  -3  -7   1  120.09    9.00
   2   7  -1  268.37   13.60
  -2  -7   1  298.17   16.00
  -2  -7   1  282.07   14.20
  -2  -7   1  309.17   16.00
  -2  -7   1  278.57   14.30
  -2  -7   1  252.47   14.50
   1   7  -1  115.49    8.10
  -1  -7   1  132.39   11.20
  -1  -7   1  123.39   10.10
  -1  -7   1  122.29   15.20
  -1  -7   1  115.79    9.50
  -1  -7   1  132.79   10.60
  -1  -7   1  123.19    9.20
   0   7  -1   -3.00    3.10
   0   7  -1   13.30    8.00
   0  -7   1   -0.70    4.30
   0  -7   1    5.70    4.80
   0  -7   1    3.30    5.50
   0  -7   1   -0.10    5.80
  -1   7  -1    2.00    5.60
  -1   7  -1    6.00    3.20
   1  -7   1    2.30    4.40
   1  -7   1   10.00    4.20
   1  -7   1    8.30    4.80
   1  -7   1   11.70    5.60
  -2   7  -1    3.30    4.10
  -2   7  -1    4.10    3.00
  -2   7  -1    6.60    3.90
   2  -7   1    3.60    3.30
   2  -7   1    3.30    5.90
   2  -7   1    1.30    3.50
  -3   7  -1    2.80    2.80
   3  -7   1    1.20    2.60
   3  -7   1   -0.40    3.00
   6   6  -1   26.10    3.50
  -6  -6   1   25.60    4.00
  -6  -6   1   26.40    3.90
   5   6  -1   14.90    3.70
  -5  -6   1   11.70    3.70
  -5  -6   1    2.20   11.30
  -5  -6   1   12.00    4.60
   4   6  -1   62.79    7.30
   4   6  -1   50.59    7.40
  -4  -6   1   66.49    9.20
  -4  -6   1   61.09   13.80
  -4  -6   1   75.29    9.00
  -4  -6   1   67.89    9.00
  -4  -6   1   64.79    7.80
   3   6  -1   19.60    5.30
   3   6  -1   19.40    4.80
  -3  -6   1   29.20    4.60
  -3  -6   1   23.20    5.00
  -3  -6   1   11.20   12.10
  -3  -6   1   21.20    5.40
  -3  -6   1   12.80    6.50
  -3  -6   1   20.60    5.80
   2   6  -1  209.08   11.40
   2   6  -1  194.98   11.20
  -2  -6   1  199.38   10.60
  -2  -6   1  197.28   11.80
  -2  -6   1  178.48   19.80
  -2  -6   1  188.68   12.70
  -2  -6   1  198.28   12.90
  -2  -6   1  193.58   12.10
   1   6  -1  101.39    7.90
   1   6  -1   95.89    8.30
  -1  -6   1  105.79    7.30
  -1  -6   1   92.49    8.70
  -1  -6   1   92.79    9.70
  -1  -6   1   93.69   10.30
  -1  -6   1  104.19   15.30
  -1  -6   1  115.89    9.80
   0   6  -1  123.89    9.40
   0   6  -1  144.29    8.40
   0  -6   1  150.38    6.90
   0  -6   1  150.48   11.30
   0  -6   1  148.09   13.40
   0  -6   1  128.39    8.40
   0  -6   1  125.09   10.10
   0  -6   1  141.09   10.20
   0  -6   1  120.69   11.10
  -1   6  -1   43.90    7.20
  -1   6  -1   44.20    5.60
   1  -6   1   42.20    5.60
   1  -6   1   32.90    6.30
   1  -6   1   40.30    5.50
   1  -6   1   40.00    6.30
  -2   6  -1  131.19   11.00
  -2   6  -1  135.89    9.10
  -2   6  -1  135.39    8.20
   2  -6   1  118.19   10.30
   2  -6   1  123.39   11.40
   2  -6   1  132.79    9.60
  -3   6  -1    6.40    5.50
  -3   6  -1    1.00    3.60
  -3   6  -1    0.30    3.10
   3  -6   1   -0.10    3.50
   3  -6   1    0.80    3.30
   6   5  -1   11.60    5.50
   6   5  -1   14.80    3.20
  -6  -5   1   17.40    4.20
  -6  -5   1   19.60    4.10
   5   5  -1  139.29   13.70
   5   5  -1  161.08    9.30
  -5  -5   1  162.38   21.40
  -5  -5   1  172.28   11.20
  -5  -5   1  154.88   11.40
   4   5  -1   63.79    7.60
   4   5  -1   71.89    6.90
  -4  -5   1   59.79    8.40
  -4  -5   1   74.19   10.60
  -4  -5   1   47.20   13.20
  -4  -5   1   80.39    9.60
  -4  -5   1   71.59    7.90
   3   5  -1   -2.10    3.00
  -3  -5   1   -1.60    5.00
  -3  -5   1   -0.20    7.50
  -3  -5   1   -1.60    2.80
  -3  -5   1   -9.40    5.00
  -3  -5   1    3.10    4.40
   2   5  -1   85.69    5.90
  -2  -5   1   85.29    5.80
   1   5  -1    1.40    2.50
   1   5  -1   -2.70    2.20
  -1  -5   1   -0.70    2.00
  -1  -5   1    1.10    1.40
  -1  -5   1    0.10    1.00
   0   5  -1    0.40    2.60
   0   5  -1    3.10    3.20
   0  -5   1    1.10    1.60
   0  -5   1    2.10    2.10
   0  -5   1   -5.40    3.30
  -1   5  -1   10.30    6.40
  -1   5  -1   -6.30    3.10
  -1   5  -1    0.40    2.90
   1  -5   1   -1.80    5.80
   1  -5   1    4.60    4.50
   1  -5   1    0.40    5.90
   1  -5   1   -2.20    2.40
  -2   5  -1    1.50    4.70
  -2   5  -1    2.20    3.00
  -2   5  -1   -2.00    2.70
   2  -5   1    2.70    4.50
   2  -5   1   -2.20    6.90
   2  -5   1    7.70    4.70
  -3   5  -1    5.70    3.10
  -3   5  -1   13.20    4.60
  -3   5  -1   11.30    4.80
   3  -5   1   10.30    4.60
   3  -5   1   -7.60    9.60
  -4   5  -1   14.10    7.20
  -4   5  -1    9.30    3.40
   4  -5   1    8.90    3.30
   6   4  -1   -5.20    4.10
   6   4  -1    5.20    2.80
  -6  -4   1    3.70    3.50
  -6  -4   1   10.90    4.40
   5   4  -1    5.80    5.90
   5   4  -1    0.90    2.90
   5   4  -1   -1.80    5.40
  -5  -4   1   11.30    9.20
  -5  -4   1    2.70    5.80
  -5  -4   1    3.30    3.80
  -5  -4   1   -0.70    4.20
  -5  -4   1    2.90    3.90
   4   4  -1   52.29    8.00
   4   4  -1   74.29    6.70
   4   4  -1   75.09    7.10
  -4  -4   1   67.19    7.90
  -4  -4   1   72.19    6.80
  -4  -4   1   66.49    9.80
  -4  -4   1   79.29   11.80
  -4  -4   1   58.59    5.90
  -4  -4   1   87.29    9.00
   3   4  -1    2.30    2.30
   3   4  -1    5.20    4.20
   3   4  -1    2.70    2.20
  -3  -4   1    3.00    2.40
  -3  -4   1    3.00    1.80
   2   4  -1   13.70    1.80
   2   4  -1    8.00    2.30
  -2  -4   1   12.80    1.40
  -2  -4   1   11.90    2.40
  -2  -4   1   12.20    1.30
   1   4  -1   15.00    2.20
  -1  -4   1   11.50    1.60
  -1  -4   1   13.00    1.90
  -1  -4   1   11.70    2.10
  -1  -4   1   13.90    1.60
   0   4  -1   60.69    3.80
   0   4  -1   70.79    4.40
   0  -4   1   66.09    3.70
   0  -4   1   61.09    4.90
   0  -4   1   68.49    4.40
  -1   4  -1   -2.50    2.50
  -1   4  -1    1.00    2.20
   1  -4   1    0.20    1.90
   1  -4   1    1.20    1.90
  -2   4  -1    4.40    3.10
  -2   4  -1    0.20    2.60
  -2   4  -1   -6.70    5.00
  -2   4  -1   -0.30    2.60
   2  -4   1    1.20    3.40
   2  -4   1   -0.90    3.20
   2  -4   1    2.50    4.70
  -3   4  -1   39.90    6.20
  -3   4  -1   45.30    5.80
  -3   4  -1   35.80   10.00
  -3   4  -1   44.60    5.50
   3  -4   1   35.30    7.40
   3  -4   1   56.59    8.20
   3  -4   1   39.80    7.60
  -4   4  -1   37.00    5.30
  -4   4  -1   33.40    7.30
   4  -4   1   50.99    8.00
   4  -4   1   22.70    5.10
  -5   4  -1    5.20    3.60
  -5   4  -1    4.60    3.70
   5  -4   1    9.50    2.90
   5  -4   1    3.80    2.80
   6   3  -1    6.40    3.00
   6   3  -1    2.80    3.80
  -6  -3   1    6.20    4.70
  -6  -3   1    6.40    3.00
  -6  -3   1    0.80    3.10
   5   3  -1    6.10    4.90
   5   3  -1   11.70    5.20
   5   3  -1   18.70    3.60
  -5  -3   1    8.10    5.50
  -5  -3   1    6.10    5.20
  -5  -3   1   11.70    5.50
  -5  -3   1    3.60    3.50
  -5  -3   1   12.70    4.40
   4   3  -1    9.80    3.30
   4   3  -1   12.60    3.90
   4   3  -1   17.20    3.60
   4   3  -1   17.10    7.00
  -4  -3   1   15.40    4.00
  -4  -3   1   21.70    7.70
  -4  -3   1   11.30    5.10
  -4  -3   1   11.90    5.90
  -4  -3   1    9.90    3.20
   3   3  -1    1.60    1.70
  -3  -3   1    2.20    2.00
  -3  -3   1   -0.50    2.70
   2   3  -1   42.10    3.30
   2   3  -1   42.40    2.70
  -2  -3   1   45.60    3.40
  -2  -3   1   48.80    2.90
   1   3  -1    3.50    1.10
  -1  -3   1    1.90    0.80
  -1  -3   1    3.30    1.00
  -1  -3   1    2.10    1.20
  -1  -3   1    0.40    1.20
   0   3  -1  213.18    8.50
   0   3  -1  249.28    9.10
   0   3  -1  238.48    9.60
   0  -3   1  244.58    8.80
   0  -3   1  257.47    9.70
   0  -3   1  257.47    9.30
  -1   3  -1  158.08    7.20
   1  -3   1  161.68    7.20
   1  -3   1  157.48    6.70
   1  -3   1  160.18    6.30
  -2   3  -1    3.20    2.20
  -2   3  -1    5.20    2.60
  -2   3  -1    6.40    2.50
   2  -3   1    6.10    2.70
   2  -3   1    4.50    2.20
  -3   3  -1   19.20    4.20
  -3   3  -1   11.30    4.20
  -3   3  -1   26.60    7.80
  -3   3  -1   12.90    3.20
  -3   3  -1    7.00    4.70
   3  -3   1    8.40    4.20
   3  -3   1   11.90    5.40
   3  -3   1   16.70    6.20
  -4   3  -1   98.29    9.10
  -4   3  -1   81.99   12.00
   4  -3   1  122.59   10.90
   4  -3   1  100.69    9.70
  -5   3  -1   -3.40    3.60
  -5   3  -1    4.50    3.80
   5  -3   1    0.20    3.80
   5  -3   1   -2.00    3.70
   6   2  -1   12.10    3.50
   6   2  -1   17.70    4.30
  -6  -2   1   18.90    5.90
  -6  -2   1   20.40    3.60
  -6  -2   1   18.30    4.20
   5   2  -1   -0.20    2.70
   5   2  -1    4.10    4.90
   5   2  -1   -0.20    4.30
  -5  -2   1   -2.20    5.50
  -5  -2   1    9.90    5.60
  -5  -2   1   -2.60    4.20
  -5  -2   1   -3.90    3.40
  -5  -2   1    2.70    5.70
   4   2  -1  146.19   12.00
   4   2  -1  138.79    8.20
   4   2  -1  138.79    8.70
  -4  -2   1  125.99   12.60
  -4  -2   1  141.09    8.40
  -4  -2   1  142.39    9.80
  -4  -2   1  167.38   13.40
   3   2  -1  140.29    7.00
  -3  -2   1  149.59    7.20
   2   2  -1   42.10    2.70
  -2  -2   1   42.40    3.10
  -2  -2   1   44.50    3.10
   1   2  -1  268.97   10.20
   1   2  -1  278.67    9.80
  -1  -2   1  283.37    9.90
  -1  -2   1  271.77   10.30
  -1  -2   1  279.67   10.30
   0   2  -1  194.18    7.60
   0   2  -1  198.28    7.00
   0   2  -1  196.98    7.40
   0  -2   1  198.98    7.00
   0  -2   1  203.68    7.20
   0  -2   1  198.68    7.70
   0  -2   1  202.28    7.50
   0  -2   1  201.98    7.80
  -1   2  -1   46.60    3.00
   1  -2   1   46.50    3.20
   1  -2   1   51.99    2.80
   1  -2   1   50.69    3.30
  -2   2  -1   72.29    4.40
  -2   2  -1   56.59    5.30
  -2   2  -1   65.59    4.90
   2  -2   1   78.69    5.30
   2  -2   1   67.69    4.30
  -3   2  -1   10.80    3.20
  -3   2  -1    5.70    3.60
  -3   2  -1    3.40    4.60
  -3   2  -1    3.10    3.20
   3  -2   1   14.20    5.60
   3  -2   1    7.70    3.00
   3  -2   1    0.80    5.30
   3  -2   1    7.70    3.90
   3  -2   1   15.40    6.80
  -4   2  -1   10.10    5.70
  -4   2  -1   13.10    4.80
   4  -2   1   14.60    5.00
   4  -2   1    3.70    5.70
   4  -2   1   15.70    6.20
  -5   2  -1   -3.60    3.80
  -5   2  -1   -4.80    4.30
   5  -2   1   -3.20    4.80
   5  -2   1    1.00    3.70
   6   1  -1   12.60    3.80
   6   1  -1    4.40    3.20
  -6  -1   1    3.20    2.90
  -6  -1   1    1.10    3.50
   5   1  -1    4.70    4.10
   5   1  -1    6.20    3.00
   5   1  -1   12.50    5.30
  -5  -1   1    5.20    6.10
  -5  -1   1    3.80    4.00
  -5  -1   1    8.50    3.90
  -5  -1   1    9.80    5.20
   4   1  -1   45.50    6.60
   4   1  -1   47.50    5.50
   4   1  -1   42.20    6.00
  -4  -1   1   53.09    8.50
  -4  -1   1   44.50    5.90
  -4  -1   1   45.40    5.40
  -4  -1   1   40.90    5.80
   3   1  -1  123.29    6.30
  -3  -1   1  116.19    6.10
   2   1  -1  160.68    7.80
   2   1  -1  171.78    7.00
  -2  -1   1  171.38    6.90
  -1  -1   1 8245.17  279.27
   0   1  -1   36.00    1.40
   0   1  -1   36.40    1.60
   0   1  -1   34.90    1.40
   0  -1   1   38.40    1.40
   0  -1   1   38.00    1.50
   0  -1   1   35.70    1.70
   0  -1   1   36.50    1.80
   0  -1   1   37.20    1.80
  -1   1  -1 1536.95   53.19
   1  -1   1 1574.64   53.39
   1  -1   1 1559.54   53.19
   1  -1   1 1531.25   53.29
  -2   1  -1    3.70    2.10
  -2   1  -1    3.30    1.40
   2  -1   1    2.30    1.30
   2  -1   1    5.30    2.20
  -3   1  -1  135.99    7.00
  -3   1  -1  115.39    8.00
  -3   1  -1  122.79    8.50
   3  -1   1  125.99    7.10
   3  -1   1  130.59    7.60
   3  -1   1  136.09    9.40
  -4   1  -1    0.20    5.00
  -4   1  -1    0.80    5.30
  -4   1  -1    6.30    5.10
   4  -1   1   10.90    4.20
   4  -1   1    0.90    3.20
   4  -1   1    7.50    7.70
  -5   1  -1   85.39   10.50
  -5   1  -1   86.39   12.00
  -5   1  -1   71.99    8.50
   5  -1   1   63.69    8.20
   5  -1   1   71.09    8.90
   5  -1   1   92.39    8.80
  -6   1  -1   -1.00    2.20
  -6   1  -1   -1.10    3.90
   6  -1   1    3.20    5.80
   6  -1   1   -0.30    2.80
   6   0  -1    0.70    2.70
  -6   0   1    1.70    3.30
  -6   0   1   -0.30    2.60
   5   0  -1   11.60    3.70
   5   0  -1   14.50    8.70
   5   0  -1    8.50    4.10
  -5   0   1    9.60    4.30
  -5   0   1    1.30    7.40
  -5   0   1   22.70    7.70
  -5   0   1   14.10    7.20
   4   0  -1    1.90   10.10
   4   0  -1    8.10    3.40
   4   0  -1   17.60    3.60
  -4   0   1   10.50    4.90
  -4   0   1   12.90    7.90
  -4   0   1   11.50    6.20
  -4   0   1   11.70    4.20
   3   0  -1  102.09    7.70
   3   0  -1  110.29    6.00
   3   0  -1  100.89    6.50
  -3   0   1  108.49    5.90
   2   0  -1  171.18    8.10
   2   0  -1  200.28    7.90
  -2   0   1  194.08    7.60
   1   0  -1  651.23   23.60
   1   0  -1  686.73   23.70
   1   0  -1  675.23   23.70
  -1   0   1  667.93   23.70
  -1   0   1  722.13   23.60
  -1   0  -1   21.00    1.40
  -1   0  -1   21.80    1.80
   1   0   1   21.20    1.50
   1   0   1   22.70    1.40
   1   0   1   19.90    1.70
   1   0   1   19.70    1.50
  -2   0  -1  232.28    8.70
   2   0   1  206.48    9.30
   2   0   1  225.98    8.90
  -3   0  -1    0.40    1.80
   3   0   1    1.80    2.00
   3   0   1   -0.20    4.60
  -4   0  -1    6.30    6.90
  -4   0  -1    4.60    4.20
  -4   0  -1   10.60    6.60
  -4   0  -1    5.00    4.70
   4   0   1    5.90    4.70
   4   0   1   -4.30   11.80
   4   0   1   16.30    4.10
   4   0   1   10.50    3.30
  -5   0  -1   21.50    4.60
  -5   0  -1   14.80    6.50
  -5   0  -1    2.60    7.70
   5   0   1   25.10    5.20
   5   0   1   21.00    8.90
   5   0   1   21.60    4.10
  -6   0  -1   -0.90    3.60
  -6   0  -1    4.20    2.90
   6   0   1    2.90    2.80
   6  -1  -1    9.60    5.70
   6  -1  -1   20.70    3.60
  -6   1   1    8.20    3.60
  -6   1   1    9.00    3.00
   5  -1  -1    7.80    4.00
   5  -1  -1   10.80    6.40
   5  -1  -1   16.60    5.70
  -5   1   1    8.10    5.50
  -5   1   1    6.90    4.10
   4  -1  -1    0.00    7.20
   4  -1  -1   16.80    5.60
   4  -1  -1   17.50    5.00
   4  -1  -1   17.60    4.00
  -4   1   1   12.60    5.30
  -4   1   1   20.30    4.90
  -4   1   1    9.70    5.30
   3  -1  -1   17.50    3.00
   3  -1  -1   23.40    4.60
   3  -1  -1   19.60    3.50
  -3   1   1   12.40    3.70
  -3   1   1   17.30    2.80
  -3   1   1   19.90    3.90
   2  -1  -1   81.09    4.90
   2  -1  -1   78.59    4.40
  -2   1   1   79.99    5.00
  -2   1   1   80.09    4.30
   1  -1  -1  123.79    5.20
   1  -1  -1  128.59    5.40
  -1   1   1  129.39    5.20
   0  -1  -1  391.06   13.60
   0  -1  -1  397.66   13.60
   0  -1  -1  393.46   13.60
   0  -1  -1  405.56   13.80
   0   1   1  388.66   13.50
   0   1   1  390.06   13.60
   0   1   1  390.46   13.70
  -1  -1  -1 1159.88   39.50
  -1  -1  -1 1164.18   39.40
  -1  -1  -1 1093.19   39.50
  -1  -1  -1 1189.08   39.70
   1   1   1 1143.69   39.00
   1   1   1 1173.48   39.50
   1   1   1 1136.29   39.50
  -2  -1  -1   29.80    3.10
  -2  -1  -1   28.10    2.30
   2   1   1   28.60    2.30
  -3  -1  -1   91.99    5.30
   3   1   1   92.09    6.00
   3   1   1   96.89    5.50
  -4  -1  -1  169.98   14.40
  -4  -1  -1  179.58    9.80
  -4  -1  -1  166.88   10.80
  -4  -1  -1  181.18    9.60
   4   1   1  173.38   11.70
   4   1   1  196.68   10.20
   4   1   1  181.98    9.50
  -5  -1  -1    6.90    4.20
  -5  -1  -1   -0.70    5.70
  -5  -1  -1   10.70    4.00
  -5  -1  -1    6.20    6.00
   5   1   1    9.90    4.60
   5   1   1   23.00    6.40
   5   1   1    8.90    3.20
  -6  -1  -1    3.80    2.80
  -6  -1  -1    4.90    3.80
  -6  -1  -1   10.10    5.90
   6   1   1    4.30    3.40
   6   1   1    3.60    3.10
   5  -2  -1   -5.70    4.80
   5  -2  -1   -0.30    3.40
  -5   2   1    0.60    3.80
  -5   2   1   -7.00    4.50
   4  -2  -1   42.20    7.00
   4  -2  -1   25.80    5.30
  -4   2   1   24.40    5.30
  -4   2   1   39.70    7.00
   3  -2  -1    9.90    4.30
   3  -2  -1   11.50    5.30
   3  -2  -1    5.10    3.00
   3  -2  -1    6.80    5.20
   3  -2  -1   11.90    6.20
  -3   2   1    7.60    4.80
  -3   2   1    3.60    2.90
  -3   2   1    7.40    3.20
  -3   2   1    7.90    3.40
   2  -2  -1   55.49    4.40
   2  -2  -1   55.59    3.90
  -2   2   1   53.99    3.90
  -2   2   1   53.59    4.80
  -2   2   1   53.89    4.50
   1  -2  -1  404.76   14.90
   1  -2  -1  400.46   14.60
  -1   2   1  400.46   14.80
   0  -2  -1 5667.23  190.28
   0  -2  -1 5814.02  190.68
   0  -2  -1 5583.94  190.28
   0   2   1 5400.46  190.08
   0   2   1 5593.94  190.08
  -1  -2  -1    2.50    1.00
  -1  -2  -1    3.60    0.70
  -1  -2  -1    3.00    1.10
   1   2   1    3.10    0.70
  -2  -2  -1  987.10   34.50
  -2  -2  -1  995.90   34.80
  -2  -2  -1  967.30   34.10
   2   2   1  978.20   34.40
  -3  -2  -1    1.60    1.80
  -3  -2  -1   -5.70    3.40
   3   2   1    2.30    1.80
  -4  -2  -1  232.78   12.40
  -4  -2  -1  238.08   15.40
  -4  -2  -1  260.27   15.60
  -4  -2  -1  253.17   11.90
  -4  -2  -1  246.08   13.90
   4   2   1  255.77   12.10
   4   2   1  249.78   11.70
  -5  -2  -1   21.00    4.50
  -5  -2  -1   22.00    5.60
  -5  -2  -1   26.80    5.70
  -5  -2  -1   24.50    6.00
  -5  -2  -1   19.90    5.00
   5   2   1   37.00    6.50
   5   2   1   28.60    4.40
   5   2   1   20.70    5.10
  -6  -2  -1   46.10    5.50
  -6  -2  -1   31.30    5.70
  -6  -2  -1   37.70    5.20
   6   2   1   50.09    5.60
   6   2   1   37.80    5.20
   5  -3  -1    1.30    3.50
   5  -3  -1   10.50    4.20
  -5   3   1    5.90    4.00
  -5   3   1    7.40    4.20
   4  -3  -1    6.40    4.90
   4  -3  -1    4.50    4.90
   4  -3  -1   -9.20   12.00
  -4   3   1   11.60    6.50
  -4   3   1   -3.30    5.30
  -4   3   1    8.70    4.30
   3  -3  -1    5.60    5.20
   3  -3  -1    1.70    5.40
   3  -3  -1   -0.60    4.00
   3  -3  -1   -6.00    4.90
  -3   3   1    1.60    2.60
  -3   3   1    1.00    3.50
  -3   3   1   -1.10    4.30
  -3   3   1   -7.60    3.30
  -3   3   1    0.80    8.20
   2  -3  -1    0.90    2.40
   2  -3  -1    5.30    2.20
  -2   3   1    2.50    2.10
  -2   3   1    2.90    2.40
  -2   3   1    3.00    2.20
   1  -3  -1   11.70    1.80
   1  -3  -1   13.90    2.20
   1  -3  -1   17.00    2.50
  -1   3   1   17.90    2.40
   0  -3  -1    0.30    1.00
   0  -3  -1    0.20    1.00
   0  -3  -1    1.30    1.30
   0   3   1    3.60    1.30
   0   3   1    0.90    0.90
   0   3   1   -2.00    0.90
  -1  -3  -1  148.09    6.50
  -1  -3  -1  151.18    6.30
  -1  -3  -1  145.39    5.40
  -1  -3  -1  148.69    5.40
   1   3   1  154.18    6.20
   1   3   1  148.39    5.50
  -2  -3  -1   54.59    2.80
  -2  -3  -1   60.69    3.90
  -2  -3  -1   53.79    3.80
   2   3   1   57.39    3.20
  -3  -3  -1  272.67   11.00
  -3  -3  -1  271.97   11.60
   3   3   1  274.57   11.30
  -4  -3  -1   62.99   10.60
  -4  -3  -1   53.09    5.90
  -4  -3  -1   74.89   10.40
  -4  -3  -1   48.70    7.00
  -4  -3  -1   50.29    6.50
   4   3   1   53.49    6.20
   4   3   1   54.99    5.90
   4   3   1   60.09   10.10
  -5  -3  -1   -0.80    5.50
  -5  -3  -1    5.60    4.60
  -5  -3  -1   13.60    5.70
  -5  -3  -1    3.00    3.50
  -5  -3  -1    4.40    5.50
   5   3   1   10.20    5.20
   5   3   1   12.00    5.30
   5   3   1    7.40    3.20
  -6  -3  -1    9.30    4.60
  -6  -3  -1    8.10    4.10
  -6  -3  -1    3.10    3.00
   6   3   1    6.80    2.90
   6   3   1    4.50    4.00
   5  -4  -1    3.20    2.90
   5  -4  -1    3.10    2.70
  -5   4   1    2.70    4.10
  -5   4   1    2.40    3.20
   4  -4  -1    1.90    5.80
   4  -4  -1   -2.20    3.80
  -4   4   1   -1.60    3.50
  -4   4   1    0.50    6.70
  -4   4   1   -2.00    5.70
   3  -4  -1    7.00    4.80
   3  -4  -1   -2.40    5.90
   3  -4  -1    6.00    6.80
  -3   4   1    3.70    3.00
  -3   4   1   10.70   12.00
  -3   4   1    7.30    4.50
  -3   4   1    2.00    3.90
   2  -4  -1   36.30    5.80
   2  -4  -1   35.10    4.30
   2  -4  -1   39.50    5.50
  -2   4   1   36.70    4.80
  -2   4   1   30.40    5.60
  -2   4   1   34.80    4.90
  -2   4   1   27.20    4.10
   1  -4  -1   17.20    2.70
  -1   4   1   17.70    2.80
  -1   4   1   22.90    3.30
   0  -4  -1   83.99    4.10
   0  -4  -1   77.99    3.90
   0  -4  -1   80.49    4.80
   0   4   1   66.29    3.60
   0   4   1   69.99    3.70
   0   4   1   80.39    4.70
  -1  -4  -1  200.68    8.50
  -1  -4  -1  206.48    7.40
  -1  -4  -1  207.88    9.00
  -1  -4  -1  205.28    7.40
   1   4   1  211.88    8.90
   1   4   1  203.68    8.40
  -2  -4  -1    3.20    1.90
  -2  -4  -1    2.50    1.80
   2   4   1    2.30    1.30
   2   4   1    0.70    1.80
  -3  -4  -1   77.69    5.50
  -3  -4  -1   72.69    3.20
   3   4   1   63.09    5.00
   3   4   1   77.09    5.40
  -4  -4  -1  109.09   10.70
  -4  -4  -1   98.09    9.40
  -4  -4  -1  107.29   13.00
  -4  -4  -1   98.89    5.50
  -4  -4  -1  101.99    7.80
  -4  -4  -1   87.99    8.60
   4   4   1  104.39    7.50
   4   4   1  102.09    8.80
   4   4   1  113.79    8.10
  -5  -4  -1    1.40    3.80
  -5  -4  -1   -0.60    6.00
  -5  -4  -1    1.90    4.00
  -5  -4  -1    2.60    3.90
  -5  -4  -1    0.90    9.40
   5   4   1    5.80    3.10
   5   4   1    8.90    5.80
   5   4   1   -6.50    5.80
  -6  -4  -1    7.60    3.20
  -6  -4  -1   11.30    4.20
   6   4   1    8.70    4.70
   6   4   1   12.70    3.30
   4  -5  -1   16.50    3.50
   4  -5  -1   14.20    4.00
  -4   5   1    5.70    7.30
  -4   5   1   18.60    3.70
   3  -5  -1   -3.40    9.00
   3  -5  -1    3.60    4.00
  -3   5   1    3.50    3.10
  -3   5   1    0.40    4.20
  -3   5   1   -4.50    4.00
   2  -5  -1   46.00    6.00
   2  -5  -1   48.70    7.00
   2  -5  -1   65.49    8.30
   2  -5  -1   32.70    7.50
  -2   5   1   44.60    6.50
  -2   5   1   50.19    6.00
  -2   5   1   45.60    5.50
   1  -5  -1    6.60    2.70
   1  -5  -1    2.70    5.90
   1  -5  -1    9.20    5.50
   1  -5  -1    4.50    4.60
  -1   5   1    8.00    6.70
  -1   5   1   12.50    3.80
  -1   5   1   13.40    3.20
   0  -5  -1   28.50    4.00
   0  -5  -1   26.50    3.40
   0  -5  -1   30.40    2.90
   0   5   1   23.90    3.80
   0   5   1   29.10    3.90
  -1  -5  -1  464.65   17.90
  -1  -5  -1  481.45   18.80
   1   5   1  490.85   18.90
   1   5   1  474.15   18.00
  -2  -5  -1   14.50    3.00
   2   5   1   15.30    3.00
  -3  -5  -1   14.00    5.00
  -3  -5  -1    5.80    4.70
  -3  -5  -1    9.60    5.50
  -3  -5  -1   15.10    5.60
  -3  -5  -1   14.90    3.30
   3   5   1    8.00    3.00
  -4  -5  -1   14.30    5.20
  -4  -5  -1   20.60    4.90
  -4  -5  -1   13.30    6.80
  -4  -5  -1    7.60    5.00
  -4  -5  -1   12.80   11.10
   4   5   1    7.00    3.70
   4   5   1    3.10    4.20
  -5  -5  -1   77.49    8.70
  -5  -5  -1   76.09   15.60
  -5  -5  -1   86.69    8.70
   5   5   1   69.19    6.70
  -6  -5  -1    8.00    3.70
  -6  -5  -1    5.60    3.20
   6   5   1    6.60    6.10
   6   5   1    8.40    3.00
   3  -6  -1   81.39   11.60
   3  -6  -1  124.29    9.20
   3  -6  -1  128.19    8.30
  -3   6   1   79.39   10.10
  -3   6   1  112.79    7.60
  -3   6   1   83.99    8.30
   2  -6  -1   91.99   11.60
   2  -6  -1  101.59   10.10
   2  -6  -1   75.59   11.10
   2  -6  -1   83.49    8.20
   2  -6  -1   89.89   16.10
  -2   6   1  112.29    7.40
  -2   6   1   97.59   10.30
  -2   6   1  109.29    8.00
   1  -6  -1   30.90    4.30
   1  -6  -1   24.30    5.80
   1  -6  -1   37.80    7.30
   1  -6  -1   37.50    6.70
   1  -6  -1   32.20    5.20
  -1   6   1   41.10    7.70
  -1   6   1   37.80    5.10
   0  -6  -1   11.30    5.00
   0  -6  -1    8.00    5.80
   0  -6  -1   15.50    6.80
   0  -6  -1   10.50    2.20
   0  -6  -1    7.30    3.20
   0  -6  -1    8.50    5.00
   0  -6  -1   12.70    5.40
   0  -6  -1    9.60    5.40
   0   6   1    3.30    4.10
   0   6   1    8.30    3.50
  -1  -6  -1    4.20    4.40
  -1  -6  -1   -1.20    4.60
  -1  -6  -1   -2.10    2.80
  -1  -6  -1   -2.60    4.50
  -1  -6  -1   -8.90    7.70
  -1  -6  -1   -2.70    5.00
   1   6   1    7.90    4.60
   1   6   1    2.30    3.70
  -2  -6  -1   57.39    9.30
  -2  -6  -1   67.49    7.70
  -2  -6  -1   55.99   11.50
  -2  -6  -1   76.29    6.40
  -2  -6  -1   63.09    8.10
  -2  -6  -1   73.29    9.30
   2   6   1   61.39    7.10
   2   6   1   65.89    7.80
  -3  -6  -1    3.80    5.00
  -3  -6  -1    9.80    4.30
  -3  -6  -1    8.60    4.50
  -3  -6  -1   11.20    5.20
  -3  -6  -1   10.90    6.50
  -3  -6  -1   12.20   10.80
   3   6   1    8.80    4.30
  -4  -6  -1   -3.10    4.30
  -4  -6  -1   -0.10    4.80
  -4  -6  -1   15.90   15.20
  -4  -6  -1    2.50    5.40
  -4  -6  -1   -2.20    3.60
   4   6   1    0.50    4.00
   4   6   1    1.60    5.30
  -5  -6  -1    0.20   11.70
  -5  -6  -1    4.10    3.50
  -5  -6  -1    3.80    3.50
   5   6   1    3.00    3.30
  -6  -6  -1    4.90    3.00
  -6  -6  -1    4.70    3.00
   6   6   1   -0.70    2.60
   3  -7  -1    5.20    3.00
  -3   7   1    7.50    3.80
  -3   7   1   10.80    3.30
   2  -7  -1    2.20    5.70
   2  -7  -1    4.70    3.40
   2  -7  -1   12.50    4.60
  -2   7   1    7.80    4.30
  -2   7   1   12.80    3.30
  -2   7   1    8.40    4.00
   1  -7  -1    7.40    5.00
   1  -7  -1   12.80    5.20
   1  -7  -1   12.80    4.60
   1  -7  -1    8.80    4.60
  -1   7   1    8.20    3.50
  -1   7   1   19.00    6.10
  -1   7   1   10.30    3.40
   0  -7  -1   -2.20    4.00
   0  -7  -1    8.10    4.90
   0  -7  -1    2.50    5.60
   0   7   1    3.30    3.30
  -1  -7  -1  155.18   11.90
  -1  -7  -1  132.49   10.40
  -1  -7  -1  153.08   10.00
  -1  -7  -1  132.49   10.80
  -1  -7  -1  140.79   10.10
  -1  -7  -1  141.19   14.20
   1   7   1  151.78    9.00
  -2  -7  -1    7.40    3.80
  -2  -7  -1   -2.40    4.40
  -2  -7  -1    4.40    4.20
  -2  -7  -1    2.40    4.10
  -2  -7  -1   -1.70    3.90
  -3  -7  -1  100.39   14.70
  -3  -7  -1  105.69    9.00
  -3  -7  -1  122.09    9.10
  -3  -7  -1   94.39   10.30
  -3  -7  -1  100.19   10.00
  -3  -7  -1  127.59    9.90
  -4  -7  -1   -2.30    4.30
  -4  -7  -1   -0.30    3.90
  -4  -7  -1   -7.40   14.40
  -4  -7  -1   -1.70    3.40
   4   7   1    1.60    4.60
  -5  -7  -1   39.20    6.20
  -5  -7  -1   38.80    6.10
  -5  -7  -1   37.90   13.90
   5   7   1   43.10    4.60
   2  -8  -1    1.70    2.90
  -2   8   1    0.50    3.40
  -2   8   1    0.80    2.70
   1  -8  -1   17.20    4.40
   1  -8  -1   23.90    4.50
   1  -8  -1   22.70    5.10
  -1   8   1   21.40    3.80
  -1   8   1   16.10    5.10
  -1   8   1   18.80    4.00
   0  -8  -1   40.40    6.90
   0  -8  -1   41.20    6.70
   0  -8  -1   25.60    4.40
   0   8   1   42.10    5.50
  -1  -8  -1   47.30    6.80
  -1  -8  -1   55.79    7.50
  -1  -8  -1   39.70    7.70
   1   8   1   58.79    6.20
  -2  -8  -1   51.19    6.20
  -2  -8  -1   53.49    7.60
  -2  -8  -1   53.59    7.40
  -2  -8  -1   50.79    8.10
   2   8   1   51.09    7.40
  -3  -8  -1   -2.10    3.40
  -3  -8  -1   -2.90    3.50
  -3  -8  -1   -5.00    2.80
  -3  -8  -1   -6.00    4.10
  -4  -8  -1   42.60    6.00
  -4  -8  -1   29.00    4.50
  -4  -8  -1   27.70    4.60
   4   8   1   44.70    5.60
  -5  -8  -1    6.90    2.70
  -5  -8  -1    4.00    2.70
   0  -9  -1    1.20    2.60
   0  -9  -1    1.30    5.60
   0  -9  -1   -1.00    2.50
   0   9   1    2.90    3.40
   0   9   1    0.40    2.90
  -1  -9  -1    3.50    3.20
  -1  -9  -1   12.20    3.00
   1   9   1    7.80    3.10
  -2  -9  -1   13.00    2.90
  -2  -9  -1    5.50    3.60
   2   9   1   16.80    4.30
  -3  -9  -1    9.20    3.50
  -3  -9  -1    3.40    3.70
  -3  -9  -1   12.00    3.50
  -3  -9  -1    5.00    2.70
  -4  -9  -1   -0.90    2.50
  -4  -9  -1    0.20    2.60
  -4  -9  -1    3.60    2.60
  -4  -9   2    0.30    2.40
  -4  -9   2    0.80    2.40
  -4  -9   2   -3.10    2.40
   3   9  -2   -2.40    4.20
  -3  -9   2    0.40    2.70
  -3  -9   2    2.50    2.90
  -3  -9   2    2.00    3.00
  -3  -9   2   -3.10    3.40
   2   9  -2   29.10    4.00
  -2  -9   2   18.80    4.20
  -2  -9   2   15.80    3.10
   1   9  -2  124.09    7.60
  -1  -9   2  129.69    7.80
  -1  -9   2  131.49    9.00
   0   9  -2   62.19    7.10
   0   9  -2   62.29    5.40
   0  -9   2   62.39    6.30
   0  -9   2   51.89    5.20
   5   8  -2   -1.10    5.40
  -5  -8   2    1.40    2.60
  -5  -8   2    0.70    2.40
   4   8  -2   36.40    5.10
  -4  -8   2   40.10    6.00
  -4  -8   2   42.30    5.90
  -4  -8   2   39.50    5.90
   3   8  -2   51.09    7.70
  -3  -8   2   24.40    4.00
  -3  -8   2   43.80    6.80
  -3  -8   2   44.50    7.10
  -3  -8   2   27.10    5.30
   2   8  -2    3.90    4.10
  -2  -8   2    6.50    4.20
  -2  -8   2    9.90    4.20
  -2  -8   2    8.60    3.70
  -2  -8   2    0.00    3.80
   1   8  -2  111.29    8.00
  -1  -8   2   90.39    7.70
  -1  -8   2  116.09   10.00
   0   8  -2    1.10    7.40
   0   8  -2    0.30    2.90
   0  -8   2   -1.00    3.70
   0  -8   2    1.60    3.40
   0  -8   2   -1.60    5.80
  -1   8  -2    2.00    3.00
  -1   8  -2    2.00    3.30
  -1   8  -2    1.20    4.40
   1  -8   2    1.60    4.60
   1  -8   2    0.90    3.60
   1  -8   2   -1.90    4.40
  -2   8  -2   11.70    3.10
  -2   8  -2   13.40    3.50
   2  -8   2    3.40    3.20
   5   7  -2  125.99    7.80
  -5  -7   2  123.69    9.60
  -5  -7   2  120.79    8.60
  -5  -7   2  112.39    8.40
   4   7  -2    3.60    4.10
  -4  -7   2    9.60    4.40
  -4  -7   2    6.70    4.10
  -4  -7   2    1.60    3.50
  -4  -7   2    8.70   14.20
   3   7  -2   60.29    8.10
  -3  -7   2   58.09    9.40
  -3  -7   2   66.69    7.90
  -3  -7   2   50.59   13.00
  -3  -7   2   61.49    9.10
  -3  -7   2   66.19    8.20
  -3  -7   2   57.19    7.30
   2   7  -2   48.80    7.60
  -2  -7   2   48.70    6.50
  -2  -7   2   34.50    6.00
  -2  -7   2   50.69    8.10
  -2  -7   2   51.39    8.60
  -2  -7   2   48.30    6.50
   1   7  -2    9.50    3.80
  -1  -7   2   22.70    9.00
  -1  -7   2    4.70    4.60
  -1  -7   2   16.80    4.80
  -1  -7   2   12.20    5.30
  -1  -7   2   16.50    4.60
  -1  -7   2   14.90    4.90
   0   7  -2   15.90    7.80
   0   7  -2    6.50    3.30
   0  -7   2    5.60    5.00
   0  -7   2   10.90    4.60
   0  -7   2    2.80    4.40
   0  -7   2   14.70    6.60
  -1   7  -2   82.29   10.30
  -1   7  -2   92.89    6.80
   1  -7   2   65.09    9.00
   1  -7   2   78.19   10.00
   1  -7   2   81.89    8.50
   1  -7   2   94.79    8.40
  -2   7  -2   -1.50    2.70
  -2   7  -2    2.90    3.90
  -2   7  -2    3.00    3.90
   2  -7   2   -0.80    4.00
   2  -7   2   -0.20    3.20
   2  -7   2   -2.50    5.80
  -3   7  -2    0.90    2.70
   3  -7   2   -0.30    2.50
   3  -7   2    1.30    2.80
   6   6  -2   -1.00    2.50
  -6  -6   2    5.50    3.20
  -6  -6   2    3.40    2.70
   5   6  -2    4.00    3.10
  -5  -6   2   -7.30   13.30
  -5  -6   2   -1.10    3.30
  -5  -6   2    2.50    3.70
   4   6  -2  108.09   11.10
   4   6  -2  140.09    8.80
  -4  -6   2  132.59   10.70
  -4  -6   2  143.09   10.50
  -4  -6   2  130.99   10.60
  -4  -6   2  133.79   10.90
  -4  -6   2  152.28   23.00
   3   6  -2   23.80    5.30
   3   6  -2   19.10    4.80
  -3  -6   2   18.60   12.00
  -3  -6   2   23.30    4.80
  -3  -6   2   22.30    6.50
  -3  -6   2   26.80    5.30
  -3  -6   2   22.00    5.10
  -3  -6   2   39.20    5.60
   2   6  -2   23.90    5.00
   2   6  -2    8.50    4.90
   2   6  -2   25.50    5.20
  -2  -6   2   22.10   11.10
  -2  -6   2   23.00    5.50
  -2  -6   2   13.30    3.60
  -2  -6   2   12.70    5.00
  -2  -6   2   17.80    4.90
  -2  -6   2   11.20    5.20
   1   6  -2  172.08   10.70
   1   6  -2  210.08   11.20
  -1  -6   2  208.58   10.40
  -1  -6   2  223.58   13.30
  -1  -6   2  216.08   11.70
  -1  -6   2  204.78   13.10
  -1  -6   2  193.68   12.50
   0   6  -2    7.50    8.50
   0   6  -2    4.90    3.20
   0   6  -2   -0.40    4.30
   0  -6   2    7.00    2.40
   0  -6   2    3.00    4.70
   0  -6   2   -1.30    4.70
   0  -6   2    5.40    5.80
   0  -6   2   -4.50    6.20
   0  -6   2    6.90    4.80
  -1   6  -2   34.70    6.80
  -1   6  -2   28.80    4.30
   1  -6   2   38.30    5.40
   1  -6   2   43.30    6.30
   1  -6   2   41.50    6.90
   1  -6   2   43.30    6.10
  -2   6  -2    2.60    4.50
  -2   6  -2   -0.30    2.70
  -2   6  -2   -0.70    3.50
   2  -6   2   -5.00    6.00
   2  -6   2   -7.70    5.40
   2  -6   2    3.30    3.70
  -3   6  -2    8.20    5.90
  -3   6  -2    3.50    3.30
  -3   6  -2    6.40    3.60
   3  -6   2    7.20    3.50
   6   5  -2   -1.00    2.70
   6   5  -2    5.40    5.10
  -6  -5   2    0.60    2.60
  -6  -5   2   -6.90    3.40
   5   5  -2   60.59    8.10
   5   5  -2   79.59    6.80
  -5  -5   2   90.89    9.20
  -5  -5   2   74.89   12.70
  -5  -5   2   69.69    8.30
   4   5  -2    8.70    3.70
   4   5  -2   10.80    4.70
  -4  -5   2  -13.50   11.50
  -4  -5   2   10.90    4.80
  -4  -5   2    2.10    5.20
  -4  -5   2    6.50    4.90
  -4  -5   2    4.10    4.30
   3   5  -2  178.18   10.80
   3   5  -2  208.48   10.60
  -3  -5   2  210.68   13.30
  -3  -5   2  215.48   12.70
  -3  -5   2  222.98   18.30
  -3  -5   2  212.98   10.50
  -3  -5   2  207.38   12.50
   2   5  -2    7.80    2.70
  -2  -5   2    2.80    2.20
   1   5  -2    4.00    2.60
   1   5  -2    0.40    2.60
  -1  -5   2    0.20    1.20
  -1  -5   2    3.20    2.30
  -1  -5   2    2.70    1.80
   0   5  -2  235.98   11.00
   0   5  -2  218.98   10.70
   0  -5   2  215.58   10.80
   0  -5   2  246.28    9.80
   0  -5   2  260.97   11.00
  -1   5  -2  173.18    8.70
  -1   5  -2  146.79   12.40
  -1   5  -2  170.88    9.40
   1  -5   2  149.29   12.00
   1  -5   2  135.09   10.20
   1  -5   2  144.59   12.60
   1  -5   2  162.28    8.30
  -2   5  -2   99.89   10.50
  -2   5  -2  111.09    7.90
  -2   5  -2   97.09    7.30
   2  -5   2   97.59    9.60
   2  -5   2  111.49    8.70
   2  -5   2   92.39   12.80
  -3   5  -2    6.60    4.20
  -3   5  -2    3.00    3.10
  -3   5  -2   -3.60    4.50
   3  -5   2   -1.10    3.70
  -4   5  -2    4.20    3.20
  -4   5  -2   -2.30    6.90
   4  -5   2    4.50    2.90
   6   4  -2   48.00    7.20
   6   4  -2   43.60    5.30
  -6  -4   2   45.20    7.60
  -6  -4   2   49.60    6.30
   5   4  -2   -0.90    5.30
   5   4  -2   -1.30    6.00
   5   4  -2   -0.40    2.90
  -5  -4   2    2.70    4.30
  -5  -4   2   -0.50    5.40
  -5  -4   2   -4.20    3.70
  -5  -4   2   -3.00    7.00
  -5  -4   2    9.00    5.10
   4   4  -2   12.50    3.70
   4   4  -2   21.10    4.50
   4   4  -2   13.90    4.90
  -4  -4   2   27.40    7.10
  -4  -4   2   20.30    6.20
  -4  -4   2   14.40    4.10
  -4  -4   2    4.30   10.50
  -4  -4   2   17.70    4.80
  -4  -4   2   20.60    4.40
  -4  -4   2    9.70    4.40
   3   4  -2    3.60    2.40
   3   4  -2   -3.90    3.80
   3   4  -2    6.60    2.40
  -3  -4   2    6.90    2.30
  -3  -4   2    4.30    2.30
   2   4  -2   46.20    2.50
   2   4  -2   56.69    4.00
  -2  -4   2   41.50    3.90
  -2  -4   2   51.89    2.60
  -2  -4   2   50.59    3.00
   1   4  -2   14.80    2.30
  -1  -4   2   12.90    2.10
  -1  -4   2   10.40    1.40
  -1  -4   2   10.10    1.70
   0   4  -2   24.90    2.90
   0   4  -2   21.90    2.90
   0  -4   2   28.00    3.50
   0  -4   2   25.00    2.40
   0  -4   2   20.80    2.70
  -1   4  -2    1.30    2.50
  -1   4  -2   -0.40    2.00
   1  -4   2    1.10    1.80
   1  -4   2   -0.60    1.90
  -2   4  -2   84.29    9.20
  -2   4  -2   87.49    6.30
  -2   4  -2   87.39    6.90
   2  -4   2   94.69    7.00
   2  -4   2   81.09    6.90
   2  -4   2   82.79    9.30
  -3   4  -2    1.80    4.40
  -3   4  -2    2.80    4.20
  -3   4  -2  -16.70    8.90
  -3   4  -2   -0.80    2.90
   3  -4   2    6.40    5.90
   3  -4   2    0.80    4.40
   3  -4   2   -7.50    6.20
  -4   4  -2    0.80    3.50
  -4   4  -2   -2.30    5.80
   4  -4   2   -0.40    4.10
   4  -4   2   -1.00    6.40
  -5   4  -2    8.90    3.70
  -5   4  -2    9.40    3.90
   5  -4   2    6.80    2.90
   5  -4   2    5.40    2.70
   6   3  -2    1.30    3.70
   6   3  -2    4.80    2.90
  -6  -3   2   -4.90    5.20
  -6  -3   2   -0.90    3.00
  -6  -3   2   -1.40    2.80
   5   3  -2  131.09   10.70
   5   3  -2  138.79   10.90
   5   3  -2  121.39    8.20
  -5  -3   2  106.19   10.20
  -5  -3   2  132.89   11.50
  -5  -3   2  112.59   10.40
  -5  -3   2  115.59    8.50
  -5  -3   2  131.19   10.10
   4   3  -2   35.80    7.00
   4   3  -2   11.70    3.40
   4   3  -2   10.10    3.50
   4   3  -2    9.80    3.10
  -4  -3   2    9.40    3.90
  -4  -3   2   14.40    7.30
  -4  -3   2   18.30    6.30
  -4  -3   2   22.50    4.00
  -4  -3   2    6.50    5.10
   3   3  -2   39.80    3.60
   3   3  -2   40.60    5.20
   3   3  -2   36.30    4.00
  -3  -3   2   38.80    4.00
  -3  -3   2   39.50    5.00
   2   3  -2  215.78    8.40
   2   3  -2  216.88    9.10
  -2  -3   2  219.48    8.50
  -2  -3   2  218.28    9.10
   1   3  -2  325.87   12.00
  -1  -3   2  315.67   11.80
  -1  -3   2  316.67   11.60
  -1  -3   2  319.67   12.20
  -1  -3   2  310.67   11.40
   0   3  -2   37.90    2.50
   0   3  -2   39.40    2.80
   0  -3   2   35.00    2.90
   0  -3   2   34.30    1.90
   0  -3   2   38.20    2.90
   0  -3   2   40.60    2.60
  -1   3  -2   47.80    3.20
  -1   3  -2   50.69    3.50
   1  -3   2   47.80    3.70
   1  -3   2   51.99    3.10
  -2   3  -2   94.89    6.00
  -2   3  -2  107.89    6.40
   2  -3   2   99.69    6.70
   2  -3   2   99.89    5.90
  -3   3  -2   14.70    4.10
  -3   3  -2   12.80    3.40
  -3   3  -2   14.10    4.00
  -3   3  -2   13.70    7.50
  -3   3  -2    4.00    4.40
   3  -3   2    8.90    5.50
   3  -3   2   20.40    5.70
   3  -3   2   15.70    4.50
   3  -3   2   23.30    6.20
  -4   3  -2    9.60    5.90
  -4   3  -2   -0.80    3.90
   4  -3   2   -2.80    4.50
   4  -3   2    5.60    4.80
  -5   3  -2   -1.10    3.90
  -5   3  -2   -1.60    3.60
   5  -3   2    3.10    3.50
   5  -3   2    3.90    3.80
   6   2  -2   12.00    3.40
   6   2  -2    8.50    3.90
  -6  -2   2   11.70    4.00
  -6  -2   2   12.40    6.60
  -6  -2   2   12.10    3.20
   5   2  -2  178.88    9.60
   5   2  -2  160.48   11.40
   5   2  -2  155.88   11.40
  -5  -2   2  151.58   13.10
  -5  -2   2  178.28   12.40
  -5  -2   2  164.58   10.50
  -5  -2   2  157.68   11.70
  -5  -2   2  172.88   11.50
   4   2  -2   26.10    6.10
   4   2  -2   29.00    3.90
   4   2  -2   27.20    4.30
  -4  -2   2   25.60    6.60
  -4  -2   2   28.90    7.30
  -4  -2   2   18.10    4.60
  -4  -2   2   28.40    4.20
   3   2  -2   35.20    4.90
   3   2  -2   35.40    3.50
  -3  -2   2   34.00    3.50
   2   2  -2 2107.89   70.79
  -2  -2   2 2118.79   71.09
  -2  -2   2 1959.90   70.79
   1   2  -2   14.70    1.60
   1   2  -2   13.10    1.00
  -1  -2   2   13.60    1.30
  -1  -2   2   11.60    1.60
  -1  -2   2   15.70    1.80
   0   2  -2   13.20    1.50
   0   2  -2   13.00    1.60
   0   2  -2   12.40    0.80
   0  -2   2   13.40    0.80
   0  -2   2   12.80    1.80
   0  -2   2   16.80    1.70
   0  -2   2   10.70    1.00
   0  -2   2   11.10    1.50
  -1   2  -2    8.10    1.40
  -1   2  -2   10.70    1.60
   1  -2   2   10.10    1.70
   1  -2   2   10.50    1.90
   1  -2   2    6.10    1.10
  -2   2  -2   21.40    2.90
  -2   2  -2   17.60    2.80
   2  -2   2   18.80    2.80
   2  -2   2   20.30    3.00
  -3   2  -2   10.00    2.90
  -3   2  -2   17.90    4.00
  -3   2  -2   18.40    3.50
  -3   2  -2   19.00    4.90
   3  -2   2   23.00    7.80
   3  -2   2   13.80    5.50
   3  -2   2    8.40    5.40
   3  -2   2   21.80    3.80
   3  -2   2    9.20    3.90
  -4   2  -2  358.66   17.80
  -4   2  -2  371.06   16.90
   4  -2   2  353.96   16.40
   4  -2   2  287.87   18.30
  -5   2  -2   -2.00    4.40
  -5   2  -2   -1.50    3.60
   5  -2   2   -3.60    4.70
   5  -2   2    3.70    3.60
   6   1  -2   19.30    4.00
   6   1  -2   13.10    4.10
  -6  -1   2   14.10    4.00
  -6  -1   2   13.10    3.20
   5   1  -2  133.59    8.40
   5   1  -2  135.49   10.30
   5   1  -2  123.99   10.50
  -5  -1   2  116.39    9.60
  -5  -1   2  104.09   10.20
  -5  -1   2  111.09   12.60
   4   1  -2    1.10    3.10
   4   1  -2    0.50    2.60
   4   1  -2   -0.10    5.00
  -4  -1   2    3.30    7.20
  -4  -1   2    6.20    4.50
  -4  -1   2   -1.60    3.40
  -4  -1   2    0.90    2.80
   3   1  -2   -3.50    2.50
   3   1  -2    3.90    1.60
  -3  -1   2    1.30    1.80
   2   1  -2  311.57   12.10
   2   1  -2  305.87   11.60
  -2  -1   2  305.87   11.60
   1   1  -2  912.61   30.00
   1   1  -2  859.51   30.10
  -1  -1   2  852.41   30.10
  -1  -1   2  866.21   30.00
  -1  -1   2  889.31   30.10
  -1  -1   2  847.22   29.50
   0   1  -2   59.69    2.20
   0   1  -2   61.39    2.60
   0  -1   2   60.09    2.60
   0  -1   2   62.59    2.60
   0  -1   2   63.39    2.60
   0  -1   2   62.49    2.20
  -1   1  -2   18.70    1.80
   1  -1   2   20.20    2.10
   1  -1   2   24.00    1.80
   1  -1   2   22.30    2.00
  -2   1  -2    1.50    1.30
  -2   1  -2    1.30    2.00
   2  -1   2    2.50    1.40
   2  -1   2    0.10    1.20
   2  -1   2   -1.90    2.10
  -3   1  -2  185.78    8.60
  -3   1  -2  162.18   10.00
   3  -1   2  184.98    8.90
   3  -1   2  181.08    9.10
   3  -1   2  189.48   10.90
  -4   1  -2   62.49    9.40
  -4   1  -2   74.99    8.30
  -4   1  -2   83.99    9.50
   4  -1   2   63.79    9.70
   4  -1   2   74.39    8.30
   4  -1   2   66.09    8.30
   4  -1   2   68.59    6.70
  -5   1  -2   17.00    6.10
  -5   1  -2   10.00    4.30
  -5   1  -2    8.70    6.20
   5  -1   2    3.20    6.70
   5  -1   2   12.40    4.20
   5  -1   2   16.80    4.80
  -6   1  -2   59.09    7.70
  -6   1  -2   67.39    5.60
   6  -1   2   52.69    7.80
   6  -1   2   63.89    5.50
   6   0  -2   12.80    3.50
   6   0  -2    8.80    8.30
  -6   0   2    7.40    3.60
  -6   0   2   16.50    3.40
   5   0  -2   21.60    8.60
   5   0  -2   15.60    4.70
   5   0  -2   15.10    4.00
  -5   0   2   24.70    7.30
  -5   0   2   10.60    4.10
  -5   0   2    3.30    8.40
  -5   0   2   15.10    8.40
   4   0  -2   71.79    6.40
   4   0  -2   65.89    8.70
   4   0  -2   85.69   11.10
   4   0  -2   56.69    6.90
  -4   0   2   61.99    9.00
  -4   0   2   77.99    8.50
  -4   0   2   75.89    7.50
  -4   0   2   71.69   10.30
   3   0  -2   31.50    3.80
   3   0  -2   26.40    3.60
   3   0  -2   30.10    5.10
  -3   0   2   23.50    3.40
   2   0  -2  180.48    7.50
   2   0  -2  166.48    7.90
  -2   0   2  183.48    7.30
   1   0  -2  504.05   17.60
   1   0  -2  478.85   17.60
   1   0  -2  530.95   17.80
  -1   0   2  513.05   17.60
  -1   0   2  483.85   17.70
  -1   0  -2   15.50    1.60
  -1   0  -2   14.90    1.20
  -1   0  -2   14.50    1.40
   1   0   2   15.70    1.80
   1   0   2   13.30    1.20
   1   0   2   17.00    1.40
   1   0   2   16.60    1.30
  -2   0  -2   -0.70    1.00
   2   0   2    0.90    1.10
   2   0   2    1.60    1.00
   2   0   2   -0.10    2.00
  -3   0  -2   14.80    2.50
   3   0   2   14.50    2.80
   3   0   2   11.30    2.20
   3   0   2   21.30    5.40
  -4   0  -2  124.69   12.30
  -4   0  -2  125.39    8.80
  -4   0  -2  139.89    9.90
   4   0   2  136.49    9.20
   4   0   2  131.29    8.00
   4   0   2  109.19   10.30
  -5   0  -2   -0.40    9.00
  -5   0  -2    0.50    3.90
  -5   0  -2    3.80    5.60
   5   0   2    7.70    9.10
   5   0   2   11.20    3.60
   5   0   2    8.90    4.20
  -6   0  -2    3.60    3.70
  -6   0  -2    0.90    2.70
   6   0   2    2.60    6.60
   6   0   2   -1.10    2.70
   6  -1  -2  -10.30    5.40
   6  -1  -2   -0.90    2.70
  -6   1   2    2.90    2.90
  -6   1   2   -3.00    3.20
   5  -1  -2    0.90    6.00
   5  -1  -2    7.60    5.60
   5  -1  -2    2.30    4.00
  -5   1   2    5.60    5.40
  -5   1   2    7.70    4.30
   4  -1  -2   27.90    4.20
   4  -1  -2   23.40    5.60
   4  -1  -2   16.90    7.30
   4  -1  -2   38.40    5.80
  -4   1   2   29.60    5.90
  -4   1   2   22.30    5.90
  -4   1   2   34.90    6.10
   3  -1  -2   78.99    7.70
   3  -1  -2   64.99    6.10
   3  -1  -2   73.89    5.40
  -3   1   2   66.69    6.50
  -3   1   2   57.19    6.10
  -3   1   2   81.49    5.20
   2  -1  -2    2.00    2.30
   2  -1  -2    2.30    1.40
  -2   1   2   -0.20    1.30
  -2   1   2   -0.20    1.90
   1  -1  -2  386.66   14.40
   1  -1  -2  400.16   14.60
  -1   1   2  415.16   14.40
   0  -1  -2    3.60    0.70
   0  -1  -2    2.90    0.60
   0  -1  -2    3.50    0.50
   0  -1  -2    3.60    0.70
   0   1   2    3.50    0.40
   0   1   2    3.60    0.60
   0   1   2    4.30    0.50
  -2  -1  -2  242.78    8.90
  -2  -1  -2  221.58    9.20
   2   1   2  224.58    9.00
  -3  -1  -2   13.00    2.30
   3   1   2   14.50    2.80
   3   1   2   12.80    2.20
  -4  -1  -2   28.00    4.00
  -4  -1  -2   17.50    6.60
  -4  -1  -2   27.20    5.00
  -4  -1  -2   22.00    4.00
   4   1   2   35.50    4.80
   4   1   2   21.70    3.50
   4   1   2   29.90    5.80
  -5  -1  -2  142.79   11.00
  -5  -1  -2  166.18   10.50
  -5  -1  -2  153.28   12.70
  -5  -1  -2  127.59   11.50
   5   1   2  156.78    9.10
   5   1   2  165.78   10.90
  -6  -1  -2    1.80    3.50
  -6  -1  -2    0.70    2.70
  -6  -1  -2   -7.00    5.30
   6   1   2   -2.40    3.30
   6   1   2   -4.10    2.90
   5  -2  -2   -2.90    4.20
   5  -2  -2    1.70    3.60
  -5   2   2    4.70    4.30
  -5   2   2   -2.60    4.30
   4  -2  -2   84.09    8.90
   4  -2  -2   71.69    9.90
  -4   2   2   74.39    8.90
  -4   2   2   80.89   10.10
   3  -2  -2   75.29   10.30
   3  -2  -2   72.99    6.20
   3  -2  -2   80.19    8.10
   3  -2  -2   66.59    7.60
  -3   2   2   70.39    5.90
  -3   2   2   63.99    6.40
  -3   2   2   65.59    8.30
  -3   2   2   67.79    5.90
   2  -2  -2  386.76   15.10
   2  -2  -2  377.16   14.70
  -2   2   2  396.06   14.80
  -2   2   2  382.76   14.90
  -2   2   2  359.66   14.90
   1  -2  -2    2.00    1.40
   1  -2  -2   -0.30    0.90
  -1   2   2   -0.20    1.10
   0  -2  -2 3107.69  103.49
   0  -2  -2 3069.59  103.19
   0  -2  -2 3073.49  103.09
   0   2   2 2992.50  102.99
   0   2   2 2955.20  103.29
   0   2   2 2996.90  102.79
  -1  -2  -2  647.74   22.70
  -1  -2  -2  652.53   21.90
  -1  -2  -2  629.94   22.60
   1   2   2  636.74   22.30
  -2  -2  -2  217.58    8.50
  -2  -2  -2  208.68    8.80
  -2  -2  -2  206.38    8.20
   2   2   2  214.68    8.40
  -3  -2  -2   25.30    4.20
  -3  -2  -2   28.00    3.20
   3   2   2   21.70    3.10
  -4  -2  -2  518.65   23.00
  -4  -2  -2  499.35   23.60
  -4  -2  -2  508.05   21.10
  -4  -2  -2  533.55   20.70
  -4  -2  -2  524.45   22.40
   4   2   2  505.35   20.80
   4   2   2  495.65   20.20
  -5  -2  -2   26.90    5.80
  -5  -2  -2   54.49    7.10
  -5  -2  -2   52.09    8.30
  -5  -2  -2   49.40    7.10
  -5  -2  -2   49.40    6.80
   5   2   2   56.29    6.00
   5   2   2   55.59    8.70
  -6  -2  -2   78.59    7.60
  -6  -2  -2   56.29    8.30
  -6  -2  -2   68.69    6.10
   6   2   2   86.89    7.70
   6   2   2   68.09    6.20
   5  -3  -2    4.00    3.60
   5  -3  -2    0.60    4.10
  -5   3   2    8.90    4.00
  -5   3   2    6.20    4.00
   4  -3  -2   -3.70    4.50
   4  -3  -2    5.10    4.90
   4  -3  -2  -21.00   10.90
  -4   3   2   -9.60    5.90
  -4   3   2   -1.20    3.80
  -4   3   2    0.50    5.00
   3  -3  -2   39.20    6.40
   3  -3  -2   77.39    9.20
   3  -3  -2   67.49    8.70
  -3   3   2   65.89    5.90
  -3   3   2   57.89    9.60
  -3   3   2   63.19    8.50
  -3   3   2   56.69    6.90
  -3   3   2   67.69    6.80
   2  -3  -2   70.09    5.60
   2  -3  -2   65.79    5.10
  -2   3   2   64.29    4.90
  -2   3   2   75.49    5.30
  -2   3   2   61.89    5.20
   1  -3  -2  157.38    7.00
   1  -3  -2  156.58    6.70
   1  -3  -2  160.98    6.80
  -1   3   2  154.38    7.10
   0  -3  -2   43.00    3.00
   0  -3  -2   43.30    2.40
   0  -3  -2   36.40    2.60
   0   3   2   35.60    2.00
   0   3   2   39.40    2.70
   0   3   2   34.40    2.50
  -1  -3  -2    2.70    1.30
  -1  -3  -2    1.70    1.20
   1   3   2    1.00    1.10
   1   3   2    0.70    0.70
  -2  -3  -2  390.66   15.40
  -2  -3  -2  407.96   14.00
  -2  -3  -2  392.06   15.20
   2   3   2  408.96   14.70
  -3  -3  -2  220.38    9.60
  -3  -3  -2  203.98    8.80
   3   3   2  212.88    9.30
  -4  -3  -2   13.20    4.20
  -4  -3  -2   19.40    6.00
  -4  -3  -2   17.50    3.50
  -4  -3  -2   21.50    5.20
  -4  -3  -2   12.30    5.60
   4   3   2   15.70    3.40
   4   3   2   17.50    9.70
   4   3   2   13.30    3.50
  -5  -3  -2   37.40    8.20
  -5  -3  -2   23.10    5.40
  -5  -3  -2   44.00    6.80
  -5  -3  -2   51.09    7.80
  -5  -3  -2   25.40    4.10
   5   3   2   30.40    6.00
   5   3   2   33.40    5.90
   5   3   2   33.20    4.50
  -6  -3  -2   33.10    4.00
  -6  -3  -2   32.60    5.30
  -6  -3  -2   41.20    5.40
   6   3   2   45.20    5.10
   6   3   2   32.30    5.20
   5  -4  -2    5.90    3.30
   5  -4  -2    3.80    3.00
  -5   4   2    2.00    3.70
  -5   4   2    0.70    3.10
   4  -4  -2   34.30    7.70
   4  -4  -2   40.40    5.50
  -4   4   2   28.60    5.70
  -4   4   2   22.40    7.50
  -4   4   2   19.30    4.60
   3  -4  -2   11.20    6.80
   3  -4  -2    4.80    4.50
   3  -4  -2    8.20    6.00
  -3   4   2   10.10    4.10
  -3   4   2   17.40   12.10
  -3   4   2    1.90    4.30
  -3   4   2    4.20    2.80
   2  -4  -2   28.40    4.50
   2  -4  -2   29.00    5.30
   2  -4  -2   22.50    3.90
  -2   4   2   21.40    5.50
  -2   4   2   18.50    3.70
  -2   4   2   26.70    3.70
  -2   4   2   29.70    4.50
   1  -4  -2  110.29    6.00
   1  -4  -2  121.39    6.10
  -1   4   2  121.59    6.80
  -1   4   2  111.69    6.40
   0  -4  -2   10.30    1.60
   0  -4  -2    9.40    2.20
   0  -4  -2   10.60    2.00
   0   4   2    7.80    1.90
   0   4   2    8.30    1.90
   0   4   2    7.40    1.40
  -1  -4  -2   61.99    4.20
  -1  -4  -2   64.79    4.00
   1   4   2   71.59    4.30
   1   4   2   65.09    3.80
  -2  -4  -2 2356.16   81.29
  -2  -4  -2 2335.47   81.29
   2   4   2 2328.37   80.09
   2   4   2 2345.97   81.09
  -3  -4  -2   22.70    3.40
   3   4   2   23.00    3.10
   3   4   2   20.40    3.10
  -4  -4  -2   47.10    6.40
  -4  -4  -2   44.20    3.20
  -4  -4  -2   57.19    7.90
  -4  -4  -2   45.00    6.10
  -4  -4  -2   42.60    5.50
  -4  -4  -2   63.39    9.70
   4   4   2   52.19    7.80
   4   4   2   34.60    4.60
   4   4   2   48.20    6.20
  -5  -4  -2  351.96   17.90
  -5  -4  -2  351.86   17.20
  -5  -4  -2  365.46   24.10
  -5  -4  -2  329.87   14.40
  -5  -4  -2  318.87   17.20
   5   4   2  344.97   18.00
   5   4   2  346.97   15.20
   5   4   2  345.77   17.40
  -6  -4  -2   18.20    3.70
  -6  -4  -2   27.80    4.60
   6   4   2   25.60    5.20
   6   4   2   24.10    3.60
   4  -5  -2    2.20    3.60
   4  -5  -2    3.10    2.90
  -4   5   2    7.30    3.30
  -4   5   2    2.90    7.50
   3  -5  -2   13.70    4.60
   3  -5  -2   12.00    7.50
  -3   5   2   16.20    4.90
  -3   5   2    6.70    3.30
  -3   5   2   11.10    4.40
   2  -5  -2    2.00    4.20
   2  -5  -2   -1.10    7.10
   2  -5  -2    1.60    7.00
   2  -5  -2    3.60    4.30
  -2   5   2    2.10    3.00
  -2   5   2   -4.70    4.80
  -2   5   2    3.50    2.70
   1  -5  -2  156.38   10.60
   1  -5  -2  167.78    8.30
   1  -5  -2  146.59   12.40
   1  -5  -2  173.08   11.70
  -1   5   2  160.38    8.80
  -1   5   2  170.98    9.50
  -1   5   2  177.28   13.90
   0  -5  -2    3.10    2.40
   0  -5  -2    6.90    1.80
   0  -5  -2    5.10    2.60
   0   5   2    7.30    3.40
   0   5   2    4.90    2.70
  -1  -5  -2    7.20    2.40
  -1  -5  -2    3.80    2.40
   1   5   2    4.60    2.30
   1   5   2    7.50    2.50
  -2  -5  -2   99.19    6.40
   2   5   2  105.49    6.20
  -3  -5  -2  202.88   13.80
  -3  -5  -2  210.78   13.60
  -3  -5  -2  211.08   10.50
  -3  -5  -2  203.58   12.20
  -3  -5  -2  217.38   12.90
   3   5   2  215.78   10.60
  -4  -5  -2    0.60   12.10
  -4  -5  -2    6.50    6.80
  -4  -5  -2    2.50    4.70
  -4  -5  -2   -3.40    8.50
  -4  -5  -2   -6.80    4.20
  -4  -5  -2   -1.80    4.20
   4   5   2    3.00    3.70
   4   5   2    3.80    4.20
  -5  -5  -2    2.30    3.60
  -5  -5  -2   17.90   11.90
  -5  -5  -2   13.10    4.90
   5   5   2    5.80    3.30
  -6  -5  -2    0.60    3.50
  -6  -5  -2   -1.80    3.10
   6   5   2   -1.40    6.30
   6   5   2   -0.30    2.80
   3  -6  -2    2.30    3.30
   3  -6  -2   -0.10    3.40
   3  -6  -2   -4.70    5.60
  -3   6   2   -4.30    3.00
  -3   6   2    2.40    5.00
  -3   6   2    1.80    3.70
   2  -6  -2    5.40    4.80
   2  -6  -2    6.10    7.70
   2  -6  -2   14.70    6.30
   2  -6  -2   18.30    5.30
   2  -6  -2   15.30    5.90
   2  -6  -2    9.40    4.30
  -2   6   2   14.40    5.20
  -2   6   2    7.10    2.90
  -2   6   2   12.90    3.70
   1  -6  -2   14.90    5.30
   1  -6  -2   21.30    5.00
   1  -6  -2   29.50    4.20
   1  -6  -2   15.30    5.90
   1  -6  -2   20.70    6.50
  -1   6   2   21.70    3.50
  -1   6   2   26.40    7.30
   0  -6  -2  204.28    8.30
   0  -6  -2  201.48   11.90
   0  -6  -2  190.48   11.80
   0  -6  -2  208.48   12.70
   0  -6  -2  200.78   13.80
   0  -6  -2  201.78    8.70
   0  -6  -2  209.28   14.70
   0  -6  -2  210.48   13.10
   0   6   2  203.48   11.50
   0   6   2  188.28   10.30
  -1  -6  -2    3.60    3.00
  -1  -6  -2    3.60    4.80
  -1  -6  -2   -1.50    7.30
  -1  -6  -2    1.30    5.20
  -1  -6  -2   -2.90    4.20
  -1  -6  -2   -0.70    4.50
   1   6   2   -2.80    3.30
  -2  -6  -2   16.80    3.80
  -2  -6  -2   16.70    4.70
  -2  -6  -2   20.20    5.70
  -2  -6  -2    2.50    9.60
  -2  -6  -2   19.40    6.00
  -2  -6  -2    9.50    4.70
   2   6   2   24.80    5.00
   2   6   2   13.50    4.50
  -3  -6  -2   13.10    5.20
  -3  -6  -2    3.00    4.80
  -3  -6  -2    3.80    9.40
  -3  -6  -2    4.40    4.50
  -3  -6  -2   11.30    4.00
  -3  -6  -2   22.20    6.40
   3   6   2   21.70    6.30
   3   6   2    7.60    4.50
  -4  -6  -2  137.19   11.20
  -4  -6  -2  165.28   23.80
  -4  -6  -2  145.29   11.20
  -4  -6  -2  153.08   10.40
  -4  -6  -2  150.18   11.50
   4   6   2  128.89   11.20
   4   6   2  155.18    9.50
  -5  -6  -2    8.90   14.60
  -5  -6  -2    2.90    3.40
  -5  -6  -2    4.50    3.30
   5   6   2    3.90    3.50
  -6  -6  -2    3.90    2.90
  -6  -6  -2    2.00    3.00
   6   6   2    0.50    2.70
   3  -7  -2    4.10    2.90
  -3   7   2    3.10    3.10
  -3   7   2   -1.30    3.50
   2  -7  -2    0.30    3.20
   2  -7  -2    3.30    5.80
   2  -7  -2    0.90    4.00
  -2   7   2    1.90    4.30
  -2   7   2   -3.70    3.50
  -2   7   2   -1.70    2.70
   1  -7  -2   24.50    5.00
   1  -7  -2   33.20    5.00
   1  -7  -2   24.30    5.90
   1  -7  -2   10.70    4.70
  -1   7   2   22.50    4.10
  -1   7   2   27.20    6.50
  -1   7   2   38.20    5.50
   0  -7  -2   39.50    5.60
   0  -7  -2   47.90    7.50
   0  -7  -2   49.20    7.90
   0   7   2   50.39    6.10
  -1  -7  -2  104.19   10.90
  -1  -7  -2  105.89    8.70
  -1  -7  -2  120.49   10.10
  -1  -7  -2   93.39    8.60
  -1  -7  -2   98.09    9.40
  -1  -7  -2  102.99   13.60
   1   7   2   93.59    7.90
  -2  -7  -2    9.30    4.20
  -2  -7  -2   10.40    4.60
  -2  -7  -2   12.90    4.70
  -2  -7  -2   10.70    4.80
  -2  -7  -2    5.30    4.60
  -3  -7  -2   -2.10   13.40
  -3  -7  -2    1.80    4.80
  -3  -7  -2    0.10    3.90
  -3  -7  -2   -1.50    3.60
  -3  -7  -2   -2.60    5.20
  -3  -7  -2    7.30    4.00
  -4  -7  -2   13.10    4.50
  -4  -7  -2   11.10    4.50
  -4  -7  -2    9.10   13.50
  -4  -7  -2   10.20    4.60
   4   7   2   10.10    4.90
  -5  -7  -2   50.89    6.50
  -5  -7  -2   74.19   16.20
  -5  -7  -2   47.70    6.20
   5   7   2   52.59    6.80
   2  -8  -2    2.10    3.10
  -2   8   2    1.20    3.30
  -2   8   2    7.00    2.80
   1  -8  -2   18.10    4.30
   1  -8  -2   20.60    4.70
   1  -8  -2   20.60    4.20
  -1   8   2   30.70    4.10
  -1   8   2   28.00    6.00
  -1   8   2   14.80    3.90
   0  -8  -2    4.40    5.40
   0  -8  -2    5.20    3.40
   0  -8  -2   24.40    5.00
   0   8   2    7.90    3.40
  -1  -8  -2   89.09   12.20
  -1  -8  -2  103.59    8.50
  -1  -8  -2  102.99    8.80
   1   8   2  105.19    7.80
  -2  -8  -2    1.80    4.20
  -2  -8  -2    1.30    3.30
  -2  -8  -2    7.20    4.50
  -2  -8  -2    7.10    4.10
   2   8   2   10.40    4.60
  -3  -8  -2   15.90    4.20
  -3  -8  -2   21.10    4.10
  -3  -8  -2   13.80    4.40
  -3  -8  -2    8.80    4.40
  -4  -8  -2   40.30    6.30
  -4  -8  -2   29.80    4.40
  -5  -8  -2    3.60    2.40
  -5  -8  -2    2.60    2.90
   0  -9  -2    3.10    2.70
   0  -9  -2    2.00    2.80
   0  -9  -2    6.60    5.40
   0   9   2    7.90    3.50
   0   9   2    4.90    3.00
  -1  -9  -2    9.00    3.10
  -1  -9  -2    6.40    3.60
   1   9   2    4.90    3.20
  -2  -9  -2   69.99    6.10
  -2  -9  -2   72.09    7.60
   2   9   2   72.69    7.80
  -3  -9  -2    3.10    2.60
  -3  -9  -2    1.60    3.00
  -3  -9  -2   -2.70    3.50
  -3  -9  -2    0.20    2.90
  -4  -9  -2    1.50    2.60
  -4  -9  -2    1.50    2.50
  -4  -9  -2   -0.10    2.40
  -4  -9   3    8.20    2.60
  -4  -9   3   14.30    3.00
  -4  -9   3    9.60    2.90
   3   9  -3  100.29    7.80
  -3  -9   3   94.49    7.90
  -3  -9   3  116.19    7.70
  -3  -9   3  112.99    7.20
  -3  -9   3   95.19    7.30
   2   9  -3    9.70    3.50
  -2  -9   3    9.10    2.90
  -2  -9   3    9.40    3.70
   1   9  -3   35.50    5.20
  -1  -9   3   44.70    6.30
  -1  -9   3   31.10    4.30
   0   9  -3   -1.00    2.70
   0   9  -3   -0.60    4.70
   0  -9   3    5.90    2.80
   0  -9   3    1.00    3.00
   5   8  -3    0.80    3.50
  -5  -8   3    5.70    5.30
  -5  -8   3   -1.90    2.60
  -5  -8   3   -0.40    2.60
   4   8  -3    2.00    4.00
  -4  -8   3    2.10    3.30
  -4  -8   3    1.30    3.10
  -4  -8   3    7.80    3.40
   3   8  -3   48.50    7.50
  -3  -8   3   50.79    6.40
  -3  -8   3   47.90    7.00
  -3  -8   3   31.30    4.80
  -3  -8   3   46.40    7.20
   2   8  -3    8.60    3.80
  -2  -8   3    5.10    4.20
  -2  -8   3    8.10    4.30
  -2  -8   3    2.40    4.30
  -2  -8   3   11.80    3.90
   1   8  -3   42.80    6.10
  -1  -8   3   36.60    6.10
  -1  -8   3   41.20    6.00
   0   8  -3    5.50    7.00
   0   8  -3   12.50    3.60
   0  -8   3   10.40    3.60
   0  -8   3   11.60    4.00
   0  -8   3   15.40    6.30
  -1   8  -3    0.10    2.70
  -1   8  -3   -4.70    4.30
  -1   8  -3    1.40    3.40
   1  -8   3    1.60    3.90
   1  -8   3    1.10    4.50
   1  -8   3    5.20    4.80
  -2   8  -3    8.90    3.20
  -2   8  -3    7.60    3.20
   2  -8   3    6.20    3.20
   5   7  -3    2.00    3.20
  -5  -7   3   11.10    4.70
  -5  -7   3    6.50    3.50
  -5  -7   3    3.50    3.30
   4   7  -3    7.90    4.00
  -4  -7   3    3.10    3.60
  -4  -7   3   19.60   15.40
  -4  -7   3    9.70    3.90
  -4  -7   3    5.00    4.00
   3   7  -3   24.20    4.80
  -3  -7   3   24.10   12.30
  -3  -7   3   19.80    4.90
  -3  -7   3   13.70    4.50
  -3  -7   3   10.80    3.90
  -3  -7   3   17.70    5.20
  -3  -7   3   17.80    5.30
   2   7  -3  244.68   12.20
  -2  -7   3  228.58   12.60
  -2  -7   3  232.68   14.10
  -2  -7   3  236.08   13.40
  -2  -7   3  218.88   12.80
  -2  -7   3  252.87   14.50
   1   7  -3    6.70    3.60
  -1  -7   3   14.20    4.70
  -1  -7   3    3.20    4.20
  -1  -7   3    5.20    4.80
  -1  -7   3    7.50    4.80
  -1  -7   3   10.50    5.10
   0   7  -3   32.40    4.30
   0   7  -3   40.30    8.30
   0  -7   3   38.90    5.30
   0  -7   3   55.29    8.40
   0  -7   3   35.00    5.30
   0  -7   3   23.30    6.70
  -1   7  -3   34.00    6.40
  -1   7  -3   36.50    5.40
   1  -7   3   35.80    7.00
   1  -7   3   24.10    4.40
   1  -7   3   37.70    6.20
   1  -7   3   29.10    5.20
  -2   7  -3   91.29    8.40
  -2   7  -3  102.09    8.80
  -2   7  -3   88.19    7.00
   2  -7   3   84.39    8.80
   2  -7   3   89.19   10.40
   2  -7   3   88.89    7.20
  -3   7  -3    1.30    2.60
   3  -7   3   -0.80    2.60
   3  -7   3    1.70    3.00
   6   6  -3   51.29    5.20
  -6  -6   3   46.40    5.50
  -6  -6   3   52.29    5.10
   5   6  -3    1.40    3.10
  -5  -6   3   -1.50    3.60
  -5  -6   3    6.50    5.50
  -5  -6   3   11.70   11.80
  -5  -6   3   -1.90    3.60
   4   6  -3   37.10    7.20
   4   6  -3   27.70    4.50
  -4  -6   3   26.60   14.00
  -4  -6   3   29.20    5.60
  -4  -6   3   21.00    5.90
  -4  -6   3   24.30    5.20
  -4  -6   3   23.30    5.60
   3   6  -3   10.30    5.10
   3   6  -3    9.80    4.30
  -3  -6   3   10.40    6.30
  -3  -6   3    1.00   11.10
  -3  -6   3   13.60    5.00
  -3  -6   3    7.10    4.30
  -3  -6   3    6.90    3.70
  -3  -6   3    3.50    4.20
   2   6  -3  208.08   12.00
   2   6  -3  204.48   11.50
   2   6  -3  235.08   12.30
  -2  -6   3  220.78   11.40
  -2  -6   3  209.18   19.60
  -2  -6   3  217.78   12.30
  -2  -6   3  227.88   14.00
  -2  -6   3  218.88   13.40
  -2  -6   3  198.28   12.40
   1   6  -3  102.19    8.10
   1   6  -3   97.69    8.00
  -1  -6   3   93.49    9.90
  -1  -6   3  104.29    4.60
  -1  -6   3  101.49    4.40
  -1  -6   3  103.79    7.30
  -1  -6   3   90.39    9.80
  -1  -6   3  107.69   10.40
  -1  -6   3   99.59    8.80
  -1  -6   3   88.79   11.90
   0   6  -3   28.00    8.20
   0   6  -3    9.10    4.60
   0   6  -3   14.70    3.50
   0  -6   3    2.60    6.60
   0  -6   3   12.40    4.80
   0  -6   3    7.90    5.60
   0  -6   3   16.00    2.80
   0  -6   3   15.50    4.80
   0  -6   3   11.10    5.10
  -1   6  -3    7.60    5.60
  -1   6  -3    6.80    3.20
   1  -6   3    6.50    4.50
   1  -6   3   10.40    5.90
   1  -6   3   -1.60    5.20
   1  -6   3    7.70    3.60
  -2   6  -3   18.50    4.20
  -2   6  -3   14.80    5.10
  -2   6  -3   18.60    3.60
   2  -6   3   16.10    4.20
   2  -6   3   21.50    6.30
   2  -6   3   17.50    6.50
  -3   6  -3   12.10    6.20
  -3   6  -3   10.50    3.90
  -3   6  -3    7.30    3.60
   3  -6   3    7.60    3.40
   6   5  -3    1.80    2.70
   6   5  -3    1.60    4.70
  -6  -5   3   -2.50    3.10
  -6  -5   3    4.00    4.00
   5   5  -3  119.59    8.10
   5   5  -3  113.49   12.00
  -5  -5   3  124.69    9.70
  -5  -5   3   70.29   11.90
  -5  -5   3  118.79   10.10
   4   5  -3   16.00    4.70
   4   5  -3   24.20    4.10
  -4  -5   3   21.30    5.10
  -4  -5   3   33.50    5.30
  -4  -5   3   27.20   11.90
  -4  -5   3   21.60    5.30
  -4  -5   3   20.70    5.40
   3   5  -3    2.70    2.90
   3   5  -3    4.50    4.00
  -3  -5   3    7.30    5.10
  -3  -5   3    6.10    4.60
  -3  -5   3   13.00    5.50
  -3  -5   3    8.50    3.30
  -3  -5   3   16.60   10.60
   2   5  -3   29.80    4.00
  -2  -5   3   26.60    1.80
  -2  -5   3   19.90    1.60
  -2  -5   3   27.60    3.60
   1   5  -3  598.44   22.70
   1   5  -3  599.24   23.20
  -1  -5   3  600.14   23.00
  -1  -5   3  613.54   21.40
  -1  -5   3  592.14   21.60
   0   5  -3   15.40    3.30
   0   5  -3   10.30    3.30
   0   5  -3   20.10    3.40
   0  -5   3   25.10    3.10
   0  -5   3   18.30    3.00
  -1   5  -3    7.70    6.00
  -1   5  -3    1.70    3.60
  -1   5  -3    1.10    2.80
   1  -5   3    3.50    4.40
   1  -5   3    3.20    2.90
   1  -5   3    4.10    6.10
   1  -5   3  -12.50    6.10
  -2   5  -3   20.10    4.10
  -2   5  -3   16.00    3.50
  -2   5  -3   19.20    5.70
   2  -5   3    3.50    7.40
   2  -5   3   32.40    5.70
   2  -5   3   22.70    5.20
  -3   5  -3   38.50    5.70
  -3   5  -3   25.50    5.00
  -3   5  -3   26.20    5.60
  -3   5  -3   30.00   11.90
   3  -5   3   39.50    5.50
  -4   5  -3    4.80    3.10
  -4   5  -3    4.20    6.30
   4  -5   3   -0.90    2.80
   6   4  -3   -1.10    4.00
   6   4  -3   -0.80    2.70
  -6  -4   3   -6.90    4.40
  -6  -4   3   -0.70    3.40
   5   4  -3   -0.80    5.40
   5   4  -3   -2.40    5.70
   5   4  -3    1.10    3.10
  -5  -4   3    0.70    3.80
  -5  -4   3    1.10    3.60
  -5  -4   3    0.20    6.60
  -5  -4   3   -1.30    6.70
  -5  -4   3    0.90    4.80
   4   4  -3  151.38    8.80
   4   4  -3  186.98   14.20
   4   4  -3  148.49   10.50
   4   4  -3  156.08    9.70
  -4  -4   3  165.68   11.00
  -4  -4   3  137.59    9.60
  -4  -4   3  158.78   18.40
  -4  -4   3  154.18    9.40
  -4  -4   3  155.68   12.30
  -4  -4   3  119.19   12.20
   3   4  -3   45.20    6.30
   3   4  -3   40.20    4.30
   3   4  -3   50.19    4.80
  -3  -4   3   44.90    4.40
  -3  -4   3   43.80    4.50
   2   4  -3  113.99    6.10
  -2  -4   3  113.99    6.10
  -2  -4   3  109.99    5.20
  -2  -4   3  112.39    4.80
   1   4  -3   77.29    4.60
  -1  -4   3   73.89    4.60
  -1  -4   3   74.89    4.20
  -1  -4   3   75.49    3.70
   0   4  -3  264.07   10.40
   0   4  -3  268.77   11.10
   0  -4   3  263.47   10.90
   0  -4   3  262.17   10.40
   0  -4   3  259.47   11.30
  -1   4  -3   12.70    2.90
  -1   4  -3   15.70    3.00
   1  -4   3   15.70    2.20
   1  -4   3   23.30    3.40
  -2   4  -3   64.69    8.90
  -2   4  -3   67.59    6.70
  -2   4  -3   69.39    5.90
   2  -4   3   84.79   11.90
   2  -4   3   74.09    6.80
   2  -4   3   61.09    6.40
   2  -4   3   68.29    9.10
  -3   4  -3   37.60   10.30
  -3   4  -3   32.10    5.50
  -3   4  -3   39.80    5.70
  -3   4  -3   52.59    7.60
   3  -4   3   27.20    6.50
   3  -4   3   49.90    8.50
   3  -4   3   37.20    6.20
  -4   4  -3   18.80    6.30
  -4   4  -3    3.90    3.70
   4  -4   3    4.40    5.30
   4  -4   3   11.40    4.40
  -5   4  -3    4.30    3.50
  -5   4  -3    0.40    3.50
   5  -4   3   -0.30    2.50
   6   3  -3  133.19    9.70
   6   3  -3  154.48    8.60
  -6  -3   3  161.38    9.60
  -6  -3   3  144.29    8.30
  -6  -3   3  136.79   11.30
   5   3  -3  119.39    7.70
   5   3  -3  103.69   10.20
   5   3  -3  107.79   10.30
  -5  -3   3  101.39   10.20
  -5  -3   3  105.99   10.90
  -5  -3   3   93.39    9.60
  -5  -3   3  100.59    9.70
  -5  -3   3  111.59    8.30
   4   3  -3  -15.20    6.20
   4   3  -3    0.80    3.10
   4   3  -3   -1.60    2.70
   4   3  -3    0.10    3.10
  -4  -3   3    2.40    4.60
  -4  -3   3    5.50    3.70
  -4  -3   3    2.50    2.90
  -4  -3   3   -2.50    6.50
  -4  -3   3   -2.50    5.90
   3   3  -3 1384.56   51.39
   3   3  -3 1528.35   51.89
   3   3  -3 1465.55   51.19
  -3  -3   3 1395.46   51.29
  -3  -3   3 1515.95   51.79
   2   3  -3   36.20    2.40
   2   3  -3   37.60    3.10
  -2  -3   3   34.80    3.00
  -2  -3   3   34.90    3.20
   1   3  -3  101.89    4.70
  -1  -3   3   93.99    4.70
  -1  -3   3   96.59    4.40
  -1  -3   3   93.19    4.40
  -1  -3   3   95.89    4.10
   0   3  -3  909.51   32.10
   0   3  -3  890.41   31.80
   0  -3   3  938.91   32.10
   0  -3   3  910.91   32.30
   0  -3   3  890.81   31.80
  -1   3  -3    6.80    1.90
  -1   3  -3    9.10    1.80
   1  -3   3    8.40    2.20
   1  -3   3    8.80    1.50
   1  -3   3    4.90    1.90
  -2   3  -3    0.20    2.40
  -2   3  -3   -0.90    2.10
   2  -3   3   -1.50    2.80
   2  -3   3    3.90    2.00
  -3   3  -3   77.09    8.30
  -3   3  -3   76.09    6.30
  -3   3  -3   65.39    7.50
  -3   3  -3   64.89    7.50
  -3   3  -3   62.09    8.40
   3  -3   3   65.19    7.80
   3  -3   3   78.19    8.40
   3  -3   3   67.09    8.60
   3  -3   3   72.79    9.50
  -4   3  -3   23.10    6.50
  -4   3  -3   17.20    4.80
   4  -3   3   27.30    6.00
   4  -3   3   31.20    5.40
  -5   3  -3   20.50    4.50
  -5   3  -3   22.60    4.60
   5  -3   3   27.70    5.00
   5  -3   3   23.30    3.90
   6   2  -3   11.80    3.90
   6   2  -3   15.60    3.40
  -6  -2   3    4.30    3.30
  -6  -2   3   14.50    3.30
   5   2  -3   52.29    6.90
   5   2  -3   36.00    5.40
   5   2  -3   30.20    5.50
  -5  -2   3   30.20    6.10
  -5  -2   3   47.30    7.30
  -5  -2   3   35.60    7.40
  -5  -2   3   39.90    5.30
  -5  -2   3   44.70    7.00
   4   2  -3  102.69    7.50
   4   2  -3   98.89    7.00
   4   2  -3  106.79    7.20
   4   2  -3  102.69   10.60
  -4  -2   3   83.29   11.00
  -4  -2   3   91.79   12.80
  -4  -2   3  102.79    7.10
  -4  -2   3   99.89    8.70
   3   2  -3  356.16   15.10
   3   2  -3  378.66   14.80
  -3  -2   3  400.56   15.10
   2   2  -3   68.99    3.50
  -2  -2   3   72.09    3.90
  -2  -2   3   60.39    4.00
   1   2  -3  326.57   11.80
   1   2  -3  323.37   11.20
  -1  -2   3  321.57   11.80
  -1  -2   3  328.37   11.60
  -1  -2   3  305.47   11.20
  -1  -2   3  311.57   11.40
   0   2  -3  277.37   10.50
   0  -2   3  294.17    9.90
   0  -2   3  291.97   10.60
   0  -2   3  292.77   10.80
   0  -2   3  284.47   10.70
  -1   2  -3   81.69    4.10
  -1   2  -3   80.89    4.00
   1  -2   3   86.59    4.40
   1  -2   3   85.19    3.90
   1  -2   3   82.49    4.30
  -2   2  -3   65.09    5.20
  -2   2  -3   62.69    4.20
  -2   2  -3   59.89    4.90
   2  -2   3   72.49    4.50
   2  -2   3   53.19    5.00
   2  -2   3   64.99    4.10
  -3   2  -3   -2.30    3.60
  -3   2  -3    7.20    7.70
  -3   2  -3    5.80    3.20
  -3   2  -3   -3.70    2.80
  -3   2  -3   -1.60    4.40
   3  -2   3   -0.70    3.60
   3  -2   3    0.40    2.80
   3  -2   3    2.50    6.80
   3  -2   3   -2.90    5.00
   3  -2   3   -0.30    5.10
  -4   2  -3   -0.80    4.40
  -4   2  -3    3.80    5.00
   4  -2   3    5.30    6.30
   4  -2   3   -3.90    5.00
  -5   2  -3   90.09    9.20
  -5   2  -3   94.29   12.40
  -5   2  -3  103.19    8.90
   5  -2   3   86.59    8.50
   5  -2   3   79.49    9.70
   6   1  -3   -0.20    3.80
   6   1  -3    1.00    3.30
  -6  -1   3    3.00    3.50
  -6  -1   3    0.70    2.60
   5   1  -3   84.69    9.60
   5   1  -3   92.09    8.70
   5   1  -3   98.99    7.10
  -5  -1   3   69.99    9.40
  -5  -1   3   56.69    8.50
  -5  -1   3   99.19    8.60
   4   1  -3   13.10    3.00
   4   1  -3    7.70    3.30
   4   1  -3    8.80    4.80
  -4  -1   3    6.40    6.90
  -4  -1   3   12.70    3.50
  -4  -1   3    5.00    3.50
  -4  -1   3    9.50    8.40
  -4  -1   3    7.20    4.50
   3   1  -3   86.49    6.00
   3   1  -3   91.29    5.40
  -3  -1   3   90.09    5.30
   2   1  -3  231.28    9.40
   2   1  -3  234.38    9.10
  -2  -1   3  219.18    8.00
  -2  -1   3  237.38    9.10
   1   1  -3 1525.85   53.89
   1   1  -3 1621.64   53.69
  -1  -1   3 1579.74   53.69
  -1  -1   3 1560.14   53.39
   0   1  -3   25.10    1.00
   0   1  -3   23.60    1.50
   0  -1   3   26.20    1.50
   0  -1   3   24.50    1.10
   0  -1   3   26.50    1.40
   0  -1   3   21.90    1.50
  -1   1  -3 1803.62   60.99
  -1   1  -3 1771.52   61.09
   1  -1   3 1789.72   61.19
   1  -1   3 1737.33   60.99
   1  -1   3 1808.42   61.29
  -2   1  -3  222.48    9.60
  -2   1  -3  232.78    9.00
   2  -1   3  199.18    9.10
   2  -1   3  229.78    9.70
   2  -1   3  236.88    9.20
  -3   1  -3   60.29    7.80
  -3   1  -3   77.69    5.30
   3  -1   3   70.99    8.30
   3  -1   3   76.09    5.90
   3  -1   3   77.59    5.60
  -4   1  -3    5.80    4.90
  -4   1  -3   -1.90    5.10
  -4   1  -3    4.30    4.90
   4  -1   3   -0.90    4.40
   4  -1   3  -10.10    8.10
   4  -1   3    4.20    3.30
   4  -1   3   -3.10    4.00
  -5   1  -3   24.20    5.00
  -5   1  -3    3.30    5.90
  -5   1  -3   16.60    6.30
   5  -1   3   11.70    6.70
   5  -1   3   16.30    4.80
   5  -1   3   14.80    4.20
  -6   1  -3    4.90    2.60
   6  -1   3    1.50    6.70
   6  -1   3    5.00    2.70
   6   0  -3   47.60    5.70
   6   0  -3   46.60    8.60
  -6   0   3   49.50    5.60
  -6   0   3   44.60    5.90
   5   0  -3    1.20    3.50
   5   0  -3    1.40    3.80
   5   0  -3   -0.80    7.70
  -5   0   3    7.80    7.10
  -5   0   3   -9.60    8.40
  -5   0   3   -0.30    3.70
   4   0  -3   21.70    4.80
   4   0  -3   21.60    3.70
   4   0  -3   16.80    3.80
   4   0  -3   16.20    9.40
  -4   0   3   22.60    6.10
  -4   0   3   31.20    5.80
  -4   0   3   21.40    4.90
  -4   0   3   15.40    8.90
   3   0  -3   91.09    6.40
   3   0  -3   99.99    5.80
   3   0  -3   83.29    7.80
  -3   0   3   98.79    5.50
   2   0  -3 3543.65  118.29
   2   0  -3 3262.97  118.39
  -2   0   3 3564.94  118.19
   1   0  -3    0.20    0.80
   1   0  -3    1.20    1.00
   1   0  -3    1.60    0.90
  -1   0   3    1.10    0.70
  -1   0   3    0.50    1.00
   0   0  -3   10.80    0.60
   0   0  -3   11.60    0.80
   0   0  -3   10.90    0.70
   0   0   3   11.50    0.80
  -1   0  -3  200.98    6.90
  -1   0  -3  171.28    7.20
  -1   0  -3  197.18    7.20
   1   0   3  193.98    7.20
   1   0   3  180.68    7.00
   1   0   3  193.18    7.00
   1   0   3  196.28    7.30
  -2   0  -3  163.18    6.40
   2   0   3  159.28    6.30
   2   0   3  142.29    7.30
   2   0   3  154.68    6.70
   2   0   3  150.98    6.70
  -3   0  -3  134.49    6.50
   3   0   3  129.69    7.10
   3   0   3  116.79    9.90
   3   0   3  131.09    6.90
  -4   0  -3    2.10    7.00
  -4   0  -3   -0.70    3.90
  -4   0  -3    0.60    4.30
   4   0   3    0.30    4.70
   4   0   3    5.50    3.10
   4   0   3    3.20    3.50
  -5   0  -3   -0.10    3.80
  -5   0  -3    9.90    4.60
  -5   0  -3    1.10    5.40
   5   0   3   -2.50    3.80
   5   0   3    5.00    3.30
   5   0   3   -1.90   10.30
  -6   0  -3  180.58    9.90
  -6   0  -3  183.68   10.30
   6   0   3  197.68   10.10
   6   0   3  166.28   10.80
   6  -1  -3   -4.70    5.00
   6  -1  -3    1.70    2.70
  -6   1   3    1.60    3.10
  -6   1   3    1.50    2.60
   5  -1  -3    4.60    6.40
   5  -1  -3   38.40    7.10
   5  -1  -3   19.70    5.30
  -5   1   3   23.90    4.90
  -5   1   3   24.30    5.80
   4  -1  -3   10.70    3.80
   4  -1  -3   -1.10    4.30
   4  -1  -3   12.70    4.50
   4  -1  -3    6.40    4.60
   4  -1  -3   10.80    7.00
  -4   1   3    6.90    4.90
  -4   1   3   10.10    4.70
  -4   1   3    7.30    5.20
   3  -1  -3    6.20    4.10
   3  -1  -3   -2.70    3.00
   3  -1  -3    1.20    1.90
  -3   1   3   -1.20    3.20
  -3   1   3   -0.10    2.20
  -3   1   3    2.90    3.40
   2  -1  -3   25.40    3.30
   2  -1  -3   20.40    2.60
  -2   1   3   14.40    2.40
  -2   1   3   22.20    2.40
   1  -1  -3  806.72   28.10
   1  -1  -3  802.02   28.20
  -1   1   3  806.52   28.10
   0  -1  -3  354.66   12.00
   0  -1  -3  335.77   12.10
   0  -1  -3  369.96   12.30
   0  -1  -3  342.07   12.20
   0   1   3  335.27   11.90
   0   1   3  350.16   12.10
   0   1   3  344.27   12.20
  -1  -1  -3   10.40    1.50
  -1  -1  -3   12.30    1.30
  -1  -1  -3   10.40    1.10
   1   1   3   11.70    1.00
   1   1   3   11.00    1.30
   1   1   3   11.90    1.10
  -2  -1  -3  125.69    5.70
  -2  -1  -3  127.29    5.20
  -2  -1  -3  117.79    5.60
   2   1   3  108.59    4.60
   2   1   3  126.29    5.50
  -3  -1  -3  211.68    8.90
   3   1   3  210.28    9.30
   3   1   3  197.08    9.50
  -4  -1  -3   29.40    5.20
  -4  -1  -3   36.50    4.90
  -4  -1  -3   24.40    3.80
  -4  -1  -3   23.70    6.40
   4   1   3   31.70    4.70
   4   1   3   32.20    4.80
   4   1   3   23.30    5.70
  -5  -1  -3    0.90    5.30
  -5  -1  -3   10.10    5.10
  -5  -1  -3    8.60    6.10
  -5  -1  -3    9.00    3.90
   5   1   3    6.80    3.00
   5   1   3    7.60    4.40
  -6  -1  -3   58.29    5.80
  -6  -1  -3   61.19    6.90
  -6  -1  -3   45.30    6.30
   6   1   3   52.09    6.00
   6   1   3   67.09    6.90
   5  -2  -3    8.70    4.80
   5  -2  -3    4.50    3.70
  -5   2   3    5.00    4.50
  -5   2   3    7.30    4.20
   4  -2  -3   11.00    4.50
   4  -2  -3   22.10    5.80
  -4   2   3   11.90    4.80
  -4   2   3    5.10    5.90
   3  -2  -3   -2.80    4.50
   3  -2  -3    7.50    4.60
   3  -2  -3    8.70    6.10
   3  -2  -3    5.40    3.10
   3  -2  -3    5.70    5.00
  -3   2   3   -0.60    4.40
  -3   2   3    8.60    3.20
  -3   2   3   -3.70    2.80
  -3   2   3    6.30    3.20
   2  -2  -3   55.69    4.10
   2  -2  -3   51.59    4.30
  -2   2   3   58.39    4.60
  -2   2   3   54.39    4.80
  -2   2   3   58.99    4.00
   1  -2  -3   13.50    1.90
   1  -2  -3   15.10    1.90
  -1   2   3   14.10    1.80
   0  -2  -3 2835.52   93.09
   0  -2  -3 2759.72   92.79
   0  -2  -3 2760.82   93.19
   0   2   3 2620.44   92.49
   0   2   3 2757.22   92.89
   0   2   3 2639.04   92.99
  -1  -2  -3  258.37    9.80
  -1  -2  -3  250.67    9.60
   1   2   3  262.27    9.40
  -2  -2  -3   51.49    3.60
  -2  -2  -3   58.49    3.10
  -2  -2  -3   57.39    3.40
   2   2   3   57.09    3.30
  -3  -2  -3    6.70    1.90
  -3  -2  -3    5.60    3.30
   3   2   3    6.70    1.80
  -4  -2  -3  165.28    9.00
  -4  -2  -3  152.48   10.20
  -4  -2  -3  157.18   11.20
  -4  -2  -3  172.18   13.60
  -4  -2  -3  168.68   12.50
   4   2   3  167.18   12.40
   4   2   3  162.98    9.60
  -5  -2  -3   15.40    4.20
  -5  -2  -3   17.70    5.20
  -5  -2  -3   16.30    5.50
  -5  -2  -3   25.70    6.60
  -5  -2  -3   14.30    5.60
   5   2   3   11.70    5.40
   5   2   3   21.50    3.60
  -6  -2  -3    2.50    3.70
  -6  -2  -3    1.50    4.50
  -6  -2  -3    1.50    2.80
   6   2   3    3.50    3.60
   6   2   3    0.90    2.80
   5  -3  -3  108.79   10.00
   5  -3  -3  113.99    9.30
  -5   3   3  115.69   10.00
  -5   3   3   85.69    8.30
   4  -3  -3    0.50    4.90
   4  -3  -3   -1.00   11.00
   4  -3  -3    4.90    4.70
  -4   3   3    5.90    6.30
  -4   3   3   -1.00    3.90
  -4   3   3    2.70    4.90
   3  -3  -3   11.00    5.40
   3  -3  -3    6.80    5.30
   3  -3  -3    8.70    5.20
   3  -3  -3    5.90    4.20
  -3   3   3   31.40    8.70
  -3   3   3    4.90    3.10
  -3   3   3    5.30    3.50
  -3   3   3   -3.70    4.40
  -3   3   3    2.70    4.00
   2  -3  -3    7.20    2.90
   2  -3  -3   12.60    2.40
  -2   3   3   10.20    2.70
  -2   3   3   14.20    2.80
  -2   3   3   17.30    2.90
   1  -3  -3   83.09    4.40
   1  -3  -3   83.19    4.60
   1  -3  -3   82.49    4.50
  -1   3   3   87.29    4.70
   0  -3  -3   -0.30    1.10
   0  -3  -3    1.00    0.90
   0  -3  -3    2.30    1.40
   0   3   3    2.00    1.20
   0   3   3    0.60    0.70
   0   3   3   -0.80    1.30
  -1  -3  -3 1187.58   41.40
  -1  -3  -3 1178.18   41.50
   1   3   3 1179.48   40.70
   1   3   3 1195.68   41.00
  -2  -3  -3  139.09    4.90
  -2  -3  -3  133.59    6.20
  -2  -3  -3  137.29    6.40
   2   3   3  135.69    5.80
   2   3   3  118.99    4.90
  -3  -3  -3   58.49    4.30
  -3  -3  -3   50.99    3.90
   3   3   3   48.80    4.20
  -4  -3  -3  438.56   20.10
  -4  -3  -3  405.36   17.60
  -4  -3  -3  442.26   21.00
  -4  -3  -3  404.26   17.40
  -4  -3  -3  405.06   25.70
  -4  -3  -3  419.96   19.20
   4   3   3  417.26   17.80
  -5  -3  -3   11.70    8.10
  -5  -3  -3    9.90    5.80
  -5  -3  -3    8.40    4.60
  -5  -3  -3    4.20    4.70
  -5  -3  -3    6.80    3.50
   5   3   3    3.10    5.30
   5   3   3   10.40    5.60
   5   3   3    3.20    2.90
  -6  -3  -3   17.70    3.60
  -6  -3  -3   17.60    4.10
  -6  -3  -3   16.90    4.50
   6   3   3   23.00    4.60
   6   3   3   13.60    3.20
   5  -4  -3   -1.90    3.30
   5  -4  -3    1.10    2.50
  -5   4   3    0.20    3.10
  -5   4   3   -2.10    4.20
   4  -4  -3    2.50    3.70
  -4   4   3   -7.50    7.00
  -4   4   3   -0.80    3.40
  -4   4   3   -2.60    4.80
   3  -4  -3   24.80    6.90
   3  -4  -3   24.40    8.00
   3  -4  -3   23.40    5.40
  -3   4   3   18.80    3.50
  -3   4   3    3.80   12.40
  -3   4   3   23.60    4.80
  -3   4   3   27.90    5.70
   2  -4  -3    3.80    3.50
   2  -4  -3    5.10    4.50
   2  -4  -3    0.80    3.20
  -2   4   3   -1.20    4.90
  -2   4   3    0.10    3.00
  -2   4   3    0.10    2.40
  -2   4   3    1.90    2.50
   1  -4  -3    7.10    2.60
   1  -4  -3    3.50    2.00
  -1   4   3    3.10    2.60
  -1   4   3    4.20    2.10
   0  -4  -3  473.15   17.70
   0  -4  -3  497.95   17.40
   0  -4  -3  485.65   18.40
   0   4   3  470.75   18.20
  -1  -4  -3  191.28    8.60
  -1  -4  -3  191.98    8.30
   1   4   3  199.78    8.00
   1   4   3  197.18    7.20
   1   4   3  189.78    7.40
   1   4   3  202.78    8.50
  -2  -4  -3    7.20    2.00
  -2  -4  -3    4.90    2.00
   2   4   3    4.50    1.70
   2   4   3    6.60    1.60
  -3  -4  -3   34.50    4.20
   3   4   3   34.40    4.10
  -4  -4  -3  251.57   15.30
  -4  -4  -3  254.97   14.50
  -4  -4  -3  272.47   14.20
  -4  -4  -3  280.77   23.30
  -4  -4  -3  251.77   12.60
   4   4   3  238.88   11.90
   4   4   3  262.67   12.70
   4   4   3  254.67   13.00
  -5  -4  -3    4.60    4.20
  -5  -4  -3   -2.70    4.70
  -5  -4  -3    5.00    6.50
  -5  -4  -3    2.00   10.90
   5   4   3   -0.80    5.50
   5   4   3    9.30    6.20
   5   4   3    0.20    2.90
  -6  -4  -3    6.90    3.30
  -6  -4  -3    0.20    3.40
  -6  -4  -3   10.80    8.90
   6   4   3    7.90    4.70
   6   4   3    8.40    3.00
   4  -5  -3    5.20    3.30
   4  -5  -3    3.10    3.10
  -4   5   3    2.00    9.20
  -4   5   3    2.80    3.10
   3  -5  -3   32.00    5.20
   3  -5  -3   34.70   10.50
  -3   5   3   40.80    5.40
  -3   5   3   33.30    5.30
  -3   5   3   23.20    5.10
   2  -5  -3    4.70    6.90
   2  -5  -3   -0.50    3.90
   2  -5  -3   -0.20    6.50
   2  -5  -3   -1.60    4.20
  -2   5   3    2.80    5.00
  -2   5   3    0.60    2.80
  -2   5   3   -1.70    2.50
   1  -5  -3    1.90    6.00
   1  -5  -3    9.30    5.40
   1  -5  -3    1.50    2.60
   1  -5  -3    1.70    4.30
  -1   5   3    3.30    3.20
  -1   5   3   -9.00    8.50
  -1   5   3    1.30    2.80
   0  -5  -3   11.40    2.60
   0  -5  -3    9.20    1.80
   0   5   3   10.30    3.10
   0   5   3   11.00    3.60
  -1  -5  -3    1.60    2.20
  -1  -5  -3    8.60    2.40
   1   5   3    3.30    2.20
   1   5   3    6.70    2.40
  -2  -5  -3    9.00    2.80
  -2  -5  -3   11.30    2.90
   2   5   3    7.30    2.40
  -3  -5  -3    1.10    2.70
  -3  -5  -3    4.00    5.10
  -3  -5  -3    0.00    6.10
  -3  -5  -3    5.20    5.40
  -3  -5  -3    0.30    4.30
   3   5   3    1.70    2.60
  -4  -5  -3   -8.90   11.10
  -4  -5  -3   -1.90    4.50
  -4  -5  -3    4.00    7.40
  -4  -5  -3   -1.70    6.50
  -4  -5  -3   -0.40    4.30
  -4  -5  -3    9.40    4.40
   4   5   3   -2.40    3.70
   4   5   3   -1.20    3.90
  -5  -5  -3   78.49    8.90
  -5  -5  -3   78.19    8.40
  -5  -5  -3   92.39   15.90
   5   5   3   81.79    6.90
  -6  -5  -3    3.40    3.30
  -6  -5  -3   -0.70    9.00
  -6  -5  -3   -0.10    3.00
   6   5   3   -0.80    2.60
   3  -6  -3   25.40    4.70
   3  -6  -3   22.50    4.10
   3  -6  -3   23.10    6.00
  -3   6   3   29.40    4.20
  -3   6   3   24.00    5.40
  -3   6   3   29.50    5.20
   2  -6  -3   43.00    7.30
   2  -6  -3   33.90    5.90
   2  -6  -3   33.10    6.40
   2  -6  -3   33.90    6.30
   2  -6  -3   39.80    5.80
   2  -6  -3   27.20    7.80
  -2   6   3   41.60    6.50
  -2   6   3   25.10    6.00
  -2   6   3   36.30    5.30
   1  -6  -3   30.30    5.70
   1  -6  -3   53.49   10.00
   1  -6  -3   44.60    6.00
   1  -6  -3   51.59    7.20
   1  -6  -3   53.19    5.30
   1  -6  -3   43.70    7.00
  -1   6   3   48.80    5.50
  -1   6   3   44.40    8.30
   0  -6  -3    9.20    4.70
   0  -6  -3   11.90    2.00
   0  -6  -3   22.40    6.80
   0  -6  -3   16.30    2.50
   0  -6  -3   12.30    5.50
   0  -6  -3   13.40    5.70
   0  -6  -3   11.90    5.20
   0  -6  -3    9.60    6.10
   0   6   3   13.70    3.80
   0   6   3   17.00    4.60
  -1  -6  -3   -2.90    4.50
  -1  -6  -3   -4.80    4.60
  -1  -6  -3    2.40    6.60
  -1  -6  -3    6.70    2.90
  -1  -6  -3   -1.00    4.20
  -1  -6  -3   -1.30    4.80
   1   6   3    1.20    3.70
  -2  -6  -3  208.28   12.20
  -2  -6  -3  208.08   16.90
  -2  -6  -3  193.78   11.90
  -2  -6  -3  220.58   11.10
  -2  -6  -3  200.78   13.60
  -2  -6  -3  222.38   13.70
   2   6   3  215.48   11.40
   2   6   3  200.58   11.20
  -3  -6  -3   -3.40    5.50
  -3  -6  -3    4.70    3.90
  -3  -6  -3   -1.10    3.50
  -3  -6  -3   -0.10    4.90
  -3  -6  -3   -0.80    7.50
  -3  -6  -3    2.40    4.80
   3   6   3    1.60    4.50
   3   6   3    3.00    5.50
  -4  -6  -3   17.60    4.90
  -4  -6  -3    4.90    5.30
  -4  -6  -3   11.30   12.20
  -4  -6  -3    6.60    5.10
  -4  -6  -3   14.40    4.50
   4   6   3    9.70    5.90
   4   6   3    4.50    4.50
  -5  -6  -3    2.20   12.50
  -5  -6  -3    2.30    3.60
  -5  -6  -3    0.40    3.50
   5   6   3    3.70    3.50
  -6  -6  -3   30.50    4.30
  -6  -6  -3   31.20    4.10
   6   6   3   25.10    3.50
   3  -7  -3    0.00    2.90
  -3   7   3   -3.90    2.50
  -3   7   3   -0.30    3.50
   2  -7  -3    6.00    4.00
   2  -7  -3    4.30    4.00
   2  -7  -3    2.00    5.60
  -2   7   3   12.00    4.60
  -2   7   3    2.60    3.60
  -2   7   3    9.20    3.10
   1  -7  -3   -3.50    3.90
   1  -7  -3    1.30    4.60
   1  -7  -3   -2.80    4.80
   1  -7  -3   -1.70    4.30
  -1   7   3    0.40    3.10
  -1   7   3    1.10    2.90
  -1   7   3   -0.20    5.90
   0  -7  -3   50.79    7.90
   0  -7  -3   51.69    7.60
   0  -7  -3   32.80    5.60
   0   7   3   38.50    5.90
  -1  -7  -3   68.19    7.60
  -1  -7  -3   56.29    8.40
  -1  -7  -3   82.39    9.10
  -1  -7  -3   61.39    9.70
  -1  -7  -3   64.89    8.70
   1   7   3   63.79    7.20
  -2  -7  -3    8.50    4.40
  -2  -7  -3   12.20    5.20
  -2  -7  -3   11.10    5.00
  -2  -7  -3   14.70    4.80
  -2  -7  -3   15.50    4.70
  -3  -7  -3   91.89   10.10
  -3  -7  -3  111.99   10.00
  -3  -7  -3  139.39   16.80
  -3  -7  -3   92.99   10.20
  -3  -7  -3  110.29    9.30
  -3  -7  -3  106.89    8.90
  -4  -7  -3    2.00    3.70
  -4  -7  -3    7.40    4.40
  -4  -7  -3    3.20    3.40
  -4  -7  -3   -9.00   15.50
  -5  -7  -3   38.40    6.30
  -5  -7  -3   38.10   12.80
  -5  -7  -3   46.50    6.00
   5   7   3   45.80    6.80
   2  -8  -3   39.90    5.50
  -2   8   3   46.50    4.90
  -2   8   3   41.80    6.10
   1  -8  -3    1.50    4.00
   1  -8  -3    9.00    3.90
   1  -8  -3    2.30    3.70
  -1   8   3    2.80    5.50
  -1   8   3    5.70    3.60
  -1   8   3    5.00    3.00
   0  -8  -3   -0.10    3.40
   0  -8  -3   -0.30    3.20
   0  -8  -3    6.60    5.60
   0   8   3   -0.50    3.00
  -1  -8  -3   75.69    8.10
  -1  -8  -3   69.99   11.40
  -1  -8  -3   65.69    7.30
   1   8   3   53.39    6.80
  -2  -8  -3  134.89    9.80
  -2  -8  -3  138.69    9.30
  -2  -8  -3  132.39   10.00
  -2  -8  -3  127.49   10.40
  -3  -8  -3   -3.40    4.40
  -3  -8  -3    0.20    3.30
  -3  -8  -3   -1.60    3.50
  -3  -8  -3    1.20    3.20
  -4  -8  -3   65.89    7.20
  -4  -8  -3   58.89   15.80
  -4  -8  -3   67.49    6.70
  -4  -8  -3   81.99    7.20
  -5  -8  -3    5.90    2.80
  -5  -8  -3   -1.20    2.60
   0  -9  -3   16.50    5.20
   0  -9  -3   22.10    3.60
   0  -9  -3   28.40    4.20
   0   9   3   25.30    4.70
   0   9   3   25.90    3.60
  -1  -9  -3   -2.10    2.70
  -1  -9  -3    0.30    2.90
   1   9   3   -2.10    3.30
  -2  -9  -3   27.90    4.00
  -2  -9  -3   24.20    4.70
   2   9   3   24.20    5.00
  -3  -9  -3   30.10    4.90
  -3  -9  -3   43.60    5.50
  -3  -9  -3   46.90    5.80
  -3  -9  -3   37.50    5.90
  -4  -9  -3    3.30    2.70
  -4  -9  -3    2.50    2.70
  -4  -9  -3    2.00    2.60
  -4  -9   4   -1.50    2.20
  -4  -9   4    1.70    2.60
  -4  -9   4    1.50    2.70
   3   9  -4    4.60    3.80
  -3  -9   4    7.00    3.50
  -3  -9   4    0.50    2.60
  -3  -9   4    4.60    2.80
  -3  -9   4    5.60    3.30
   2   9  -4   77.49    6.10
  -2  -9   4   60.49    6.60
  -2  -9   4   77.99    6.30
   1   9  -4   73.89    6.10
  -1  -9   4   92.79    7.60
  -1  -9   4   71.79    6.00
   0   9  -4    9.70    3.00
   0  -9   4   17.20    3.60
   0  -9   4   10.90    3.00
   5   8  -4   -2.20    3.20
  -5  -8   4    0.50    3.90
  -5  -8   4    4.50    2.80
  -5  -8   4    1.60    2.60
   4   8  -4   12.60    3.70
  -4  -8   4   10.30    3.50
  -4  -8   4    9.20    3.40
  -4  -8   4    6.90    3.40
   3   8  -4   27.60    4.50
  -3  -8   4   12.80    4.50
  -3  -8   4   22.30    4.60
  -3  -8   4   19.40    4.30
  -3  -8   4   21.60    4.10
   2   8  -4    1.20    3.50
  -2  -8   4   -5.80    4.10
  -2  -8   4    6.30    4.20
  -2  -8   4   -1.00    3.30
  -2  -8   4    2.80    4.30
   1   8  -4   -0.10    3.40
  -1  -8   4    3.90    3.80
  -1  -8   4   -2.30    3.40
   0   8  -4   43.10    7.30
   0   8  -4   28.60    4.10
   0  -8   4   31.70    4.80
   0  -8   4   25.20    7.00
   0  -8   4   27.60    5.10
  -1   8  -4  202.48    9.80
  -1   8  -4  153.98   10.10
  -1   8  -4  186.88   11.00
   1  -8   4  164.48   10.30
   1  -8   4  182.88   11.60
   1  -8   4  183.48   10.70
  -2   8  -4    0.30    3.00
  -2   8  -4    0.80    2.80
   2  -8   4    3.90    3.20
   5   7  -4   59.59    5.90
  -5  -7   4   58.79    7.40
  -5  -7   4   67.59    6.90
  -5  -7   4   62.29    6.80
   4   7  -4   10.60    3.90
  -4  -7   4   11.10    4.20
  -4  -7   4   10.70    4.00
  -4  -7   4    3.40    3.30
   3   7  -4   48.60    7.50
  -3  -7   4   53.89    7.40
  -3  -7   4   66.89    9.30
  -3  -7   4   51.79    6.90
  -3  -7   4   54.19    7.80
  -3  -7   4   54.09    7.70
   2   7  -4   30.80    4.70
  -2  -7   4   18.60    4.70
  -2  -7   4   22.40    5.60
  -2  -7   4   17.90    5.10
  -2  -7   4   26.60    5.10
  -2  -7   4   21.60    5.40
   1   7  -4  198.18   10.40
  -1  -7   4  190.48   11.50
  -1  -7   4  177.28   11.40
  -1  -7   4  198.88   12.40
  -1  -7   4  209.68   13.20
  -1  -7   4  191.58   12.60
   0   7  -4   73.29    6.50
   0   7  -4   60.99    8.80
   0  -7   4   70.69    8.80
   0  -7   4   72.09    6.40
   0  -7   4   67.09    8.20
   0  -7   4   71.99    7.80
   0  -7   4   67.29    5.30
   0  -7   4   73.49   11.70
  -1   7  -4    0.00    2.80
  -1   7  -4    3.60    5.20
   1  -7   4   -0.70    4.40
   1  -7   4   -1.30    3.50
   1  -7   4    0.60    4.80
   1  -7   4    0.30    4.70
  -2   7  -4   -0.30    3.80
  -2   7  -4    0.20    4.00
  -2   7  -4    1.10    2.90
   2  -7   4   -1.60    6.00
   2  -7   4   -5.10    4.10
   2  -7   4   -1.50    3.10
  -3   7  -4    2.30    2.70
   3  -7   4    0.40    2.70
   3  -7   4    0.50    2.50
   6   6  -4    3.90    2.70
  -6  -6   4    1.80    2.70
  -6  -6   4    0.00    3.10
   5   6  -4   -3.40    2.90
  -5  -6   4    2.50    3.70
  -5  -6   4   11.30    5.40
  -5  -6   4    3.10    3.40
  -5  -6   4   -1.20   10.60
   4   6  -4  166.58    9.80
  -4  -6   4  165.88   11.30
  -4  -6   4  187.58   22.90
  -4  -6   4  172.68   12.10
  -4  -6   4  158.58   11.00
  -4  -6   4  162.78   11.80
   3   6  -4   11.60    4.10
   3   6  -4    9.70    4.80
  -3  -6   4   -0.60    6.10
  -3  -6   4    3.30    4.30
  -3  -6   4    0.90    4.70
  -3  -6   4   -3.50   11.40
  -3  -6   4    6.50    4.10
  -3  -6   4    2.70    3.90
   2   6  -4  110.99    9.20
   2   6  -4   91.09    8.40
   2   6  -4   89.99    8.40
  -2  -6   4  102.39    7.60
  -2  -6   4  107.39   10.90
  -2  -6   4  102.89    9.50
  -2  -6   4   75.29    9.00
  -2  -6   4   99.09    8.60
  -2  -6   4  119.29   17.40
   1   6  -4   24.30    5.30
   1   6  -4   31.50    4.50
   1   6  -4   23.30    7.60
  -1  -6   4   17.20    4.70
  -1  -6   4   32.20    2.80
  -1  -6   4   33.50    5.70
  -1  -6   4   30.00    4.20
  -1  -6   4   33.90    5.90
  -1  -6   4   30.60    5.40
  -1  -6   4   38.00    6.40
  -1  -6   4   30.30    3.60
   0   6  -4   42.50    5.70
   0   6  -4   48.20    8.40
   0   6  -4   45.30    6.40
   0  -6   4   36.10    5.80
   0  -6   4   56.99    8.70
   0  -6   4   53.09    8.00
   0  -6   4   56.59    4.60
   0  -6   4   49.00    7.10
   0  -6   4   58.79    9.20
  -1   6  -4    7.90    5.80
  -1   6  -4   16.00    3.80
   1  -6   4    8.90    5.50
   1  -6   4   16.30    4.60
   1  -6   4   17.00    4.10
   1  -6   4   13.10    5.60
  -2   6  -4    4.10    4.30
  -2   6  -4    7.30    3.20
  -2   6  -4   10.90    3.80
   2  -6   4    7.80    6.20
   2  -6   4    9.00    3.90
   2  -6   4    1.90    6.00
  -3   6  -4    6.90    3.70
  -3   6  -4   12.80    4.00
  -3   6  -4   13.80    6.70
   3  -6   4    0.90    3.10
   6   5  -4   -4.10    4.60
   6   5  -4   -0.60    2.70
  -6  -5   4    2.50    2.90
  -6  -5   4    2.40    3.60
   5   5  -4    5.10    5.90
   5   5  -4   11.40    3.50
  -5  -5   4   14.00   10.80
  -5  -5   4    3.20    3.80
  -5  -5   4    6.20    4.70
   4   5  -4    9.80    4.50
   4   5  -4   -2.00    3.20
  -4  -5   4    5.20    4.90
  -4  -5   4    9.30   11.10
  -4  -5   4   -2.20    4.50
  -4  -5   4   -4.60    4.00
  -4  -5   4   -2.80    4.40
   3   5  -4   78.69    7.40
   3   5  -4   84.19    6.70
  -3  -5   4  102.39    7.00
  -3  -5   4   92.19    9.90
  -3  -5   4  105.09   16.60
  -3  -5   4   87.99    9.30
  -3  -5   4   94.19    9.00
   2   5  -4   26.20    4.70
   2   5  -4   14.30    3.10
  -2  -5   4   15.80    1.90
  -2  -5   4   11.60    6.80
  -2  -5   4   13.40    1.80
  -2  -5   4   10.70    2.60
   1   5  -4   14.90    3.10
   1   5  -4   15.60    3.30
   1   5  -4   13.70    4.10
  -1  -5   4   20.80    3.30
  -1  -5   4   16.90    2.40
  -1  -5   4   17.90    2.80
   0   5  -4  172.28    8.60
   0   5  -4  182.98    9.20
   0   5  -4  171.68    9.10
   0  -5   4  188.78    9.00
   0  -5   4  190.88    8.20
  -1   5  -4  270.27   11.90
  -1   5  -4  252.57   15.00
  -1   5  -4  251.87   12.60
   1  -5   4  248.08   15.40
   1  -5   4  255.47   11.70
   1  -5   4  254.97   13.70
   1  -5   4  278.17   14.90
  -2   5  -4  392.76   17.20
  -2   5  -4  413.36   16.70
  -2   5  -4  383.06   18.50
   2  -5   4  387.46   18.40
   2  -5   4  345.47   19.90
  -3   5  -4    5.20    4.10
  -3   5  -4    4.90    9.70
  -3   5  -4    6.00    3.50
  -3   5  -4    6.30    5.20
   3  -5   4    2.70    3.90
  -4   5  -4    8.50    6.50
  -4   5  -4    0.60    3.00
   4  -5   4    0.40    2.90
   6   4  -4   35.90    5.10
   6   4  -4   36.60    5.30
  -6  -4   4   37.70    5.60
  -6  -4   4   24.50    3.90
   5   4  -4   13.30    5.60
   5   4  -4   -1.90    2.80
   5   4  -4   -2.60   10.50
  -5  -4   4    0.40    3.70
  -5  -4   4    6.20    7.30
  -5  -4   4    2.70    4.60
  -5  -4   4    6.00    6.80
  -5  -4   4   -4.30    4.10
   4   4  -4   95.09   13.30
   4   4  -4  118.49    7.80
   4   4  -4  123.29    8.70
  -4  -4   4  123.89   16.50
  -4  -4   4  135.29    8.80
  -4  -4   4  113.89    8.70
  -4  -4   4  121.99   11.60
  -4  -4   4  130.09    9.80
  -4  -4   4  109.79   11.70
   3   4  -4    8.30    2.50
   3   4  -4    7.90    3.00
   3   4  -4   15.20    3.50
  -3  -4   4    8.90    2.90
  -3  -4   4   12.50    2.90
   2   4  -4  524.05   20.10
  -2  -4   4  535.95   19.20
  -2  -4   4  522.55   18.90
  -2  -4   4  533.85   20.20
   1   4  -4   -2.50    1.60
  -1  -4   4    1.00    1.60
  -1  -4   4    0.00    1.10
  -1  -4   4   -0.90    1.90
   0   4  -4   15.00    2.50
   0   4  -4   13.00    2.30
   0  -4   4   12.20    2.00
   0  -4   4    9.50    2.20
   0  -4   4   12.90    3.60
  -1   4  -4  273.37   11.70
  -1   4  -4  255.37   11.50
   1  -4   4  262.57   10.20
   1  -4   4  266.07   11.40
  -2   4  -4    7.60    4.70
  -2   4  -4    8.80    3.00
  -2   4  -4    6.10    3.30
   2  -4   4    7.60    3.70
   2  -4   4   11.80    4.70
   2  -4   4   11.00    4.00
   2  -4   4    4.20    7.50
  -3   4  -4   30.80    5.30
  -3   4  -4   29.10    4.10
  -3   4  -4   41.10    9.10
  -3   4  -4   34.00    5.60
   3  -4   4   35.20    5.90
   3  -4   4   27.90    7.90
   3  -4   4   33.20    6.80
  -4   4  -4    0.60    3.40
  -4   4  -4   -2.50    5.70
   4  -4   4    3.80    3.90
   4  -4   4   -3.00    5.00
  -5   4  -4    0.30    3.50
  -5   4  -4   -2.30    3.20
   5  -4   4   -0.30    2.50
   6   3  -4   14.20    3.90
   6   3  -4    8.90    3.10
  -6  -3   4    8.00    3.20
  -6  -3   4    3.30    3.20
  -6  -3   4    6.20    6.00
   5   3  -4   27.10    4.00
   5   3  -4   29.30    5.80
   5   3  -4   20.60    6.30
  -5  -3   4   32.60    7.10
  -5  -3   4   32.40    4.60
  -5  -3   4   23.00    5.20
  -5  -3   4   26.80    5.10
  -5  -3   4   17.20    5.30
   4   3  -4   26.00    3.90
   4   3  -4   19.90    6.60
   4   3  -4   20.70    3.90
   4   3  -4   25.80    4.50
  -4  -3   4   20.40    6.70
  -4  -3   4   22.10    4.20
  -4  -3   4   17.50    6.80
  -4  -3   4   19.90    5.00
  -4  -3   4   29.70    4.50
   3   3  -4   99.79    5.30
   3   3  -4   90.19    5.80
   3   3  -4   86.49    6.60
  -3  -3   4   79.49    7.00
  -3  -3   4   95.99    5.80
   2   3  -4  119.09    5.10
   2   3  -4  116.49    5.90
  -2  -3   4  129.49    6.00
  -2  -3   4  116.29    5.80
   1   3  -4    8.90    1.60
  -1  -3   4   13.40    1.90
  -1  -3   4   11.40    1.60
  -1  -3   4    8.40    1.70
  -1  -3   4   10.30    1.50
   0   3  -4   14.20    2.10
   0   3  -4   19.50    2.20
   0  -3   4   20.10    2.40
   0  -3   4   16.20    2.80
   0  -3   4   17.10    2.40
   0  -3   4   17.50    2.10
  -1   3  -4  243.58    9.80
  -1   3  -4  252.97   10.30
   1  -3   4  244.58   10.50
   1  -3   4  246.18   10.30
   1  -3   4  250.97    9.50
  -2   3  -4   20.20    3.30
  -2   3  -4   17.80    3.20
   2  -3   4   17.50    3.80
   2  -3   4   17.60    2.50
  -3   3  -4    7.80    3.20
  -3   3  -4   11.60    4.20
  -3   3  -4   -0.30    6.60
  -3   3  -4    7.70    4.20
  -3   3  -4    7.30    4.40
   3  -3   4   10.70    4.50
   3  -3   4   12.20    6.50
   3  -3   4    5.50    5.40
   3  -3   4   13.50    5.70
  -4   3  -4   -0.60    3.90
  -4   3  -4   -3.00    5.30
   4  -3   4   -2.80    4.00
   4  -3   4    4.40    5.00
  -5   3  -4    0.30    3.50
  -5   3  -4    4.90    3.70
   5  -3   4   -1.60    3.20
   5  -3   4    1.90    3.50
   6   2  -4    1.60    3.10
   6   2  -4   -1.60    3.40
  -6  -2   4    2.70    3.10
  -6  -2   4    0.00    2.70
   5   2  -4   22.00    4.10
   5   2  -4    8.50    4.50
   5   2  -4   23.60    6.20
  -5  -2   4   19.90    5.90
  -5  -2   4   12.40    6.50
  -5  -2   4   21.10    5.20
  -5  -2   4   16.20    4.10
   4   2  -4    9.30    3.50
   4   2  -4   10.80    3.30
   4   2  -4    6.20    3.10
   4   2  -4   13.20    5.50
  -4  -2   4   12.90    4.40
  -4  -2   4    2.10    6.20
  -4  -2   4   14.30    3.30
  -4  -2   4    4.60    6.80
   3   2  -4   23.00    2.80
   3   2  -4   23.20    3.50
  -3  -2   4   20.20    2.80
   2   2  -4  340.37   12.80
   2   2  -4  326.97   12.40
  -2  -2   4  318.87   12.80
  -2  -2   4  344.57   12.80
   1   2  -4   33.70    1.60
   1   2  -4   35.50    2.40
  -1  -2   4   31.50    1.60
  -1  -2   4   28.80    2.20
  -1  -2   4   28.90    2.40
  -1  -2   4   34.40    2.00
   0   2  -4    6.50    1.20
   0  -2   4    5.60    0.60
   0  -2   4    4.70    1.10
   0  -2   4    6.60    1.30
   0  -2   4    3.90    1.10
  -1   2  -4   12.50    1.70
  -1   2  -4   13.40    2.00
   1  -2   4   11.70    1.60
   1  -2   4    9.40    1.70
   1  -2   4   11.70    2.00
  -2   2  -4   69.09    5.30
  -2   2  -4   60.89    5.00
  -2   2  -4   66.79    4.30
   2  -2   4   69.29    4.30
   2  -2   4   68.79    4.60
   2  -2   4   66.99    4.90
  -3   2  -4   16.80    4.80
  -3   2  -4   18.90    4.30
  -3   2  -4   18.10    6.30
  -3   2  -4   22.10    3.50
  -3   2  -4   24.00    3.90
   3  -2   4   22.40    5.30
   3  -2   4   27.70    4.30
   3  -2   4   14.90    6.80
   3  -2   4   20.90    3.30
   3  -2   4   17.10    5.60
  -4   2  -4    6.60    5.20
  -4   2  -4    9.10    4.60
   4  -2   4    7.50    5.10
   4  -2   4   18.70    6.80
  -5   2  -4    6.80    4.80
  -5   2  -4    0.00    6.40
  -5   2  -4    1.20    3.80
   5  -2   4   -1.90    4.80
   5  -2   4    2.20    3.50
   6   1  -4   12.00    3.70
   6   1  -4   22.50    4.40
  -6  -1   4   13.10    3.50
  -6  -1   4   15.60    3.40
   5   1  -4  209.98   12.50
   5   1  -4  161.98    9.60
   5   1  -4  164.48   12.10
  -5  -1   4  171.18   11.80
  -5  -1   4  144.49   15.40
  -5  -1   4  162.98   11.00
   4   1  -4    8.70    2.80
   4   1  -4    1.60    3.10
   4   1  -4   13.10    5.10
   4   1  -4    9.30    3.60
  -4  -1   4   37.70   13.20
  -4  -1   4   13.70   10.70
  -4  -1   4    9.30    4.60
  -4  -1   4   11.60    3.90
  -4  -1   4   21.60    8.00
   3   1  -4  375.46   15.20
   3   1  -4  373.16   15.00
  -3  -1   4  385.96   15.00
   2   1  -4   13.00    1.90
   2   1  -4   11.70    2.70
  -2  -1   4   13.20    1.20
  -2  -1   4   11.50    1.70
   1   1  -4 6195.48  201.68
  -1  -1   4 5795.12  201.18
  -1  -1   4 5831.82  201.48
   0   1  -4  506.35   18.10
   0  -1   4  515.05   18.00
   0  -1   4  516.25   18.00
   0  -1   4  527.25   17.90
  -1   1  -4   15.40    1.60
  -1   1  -4   17.20    1.90
   1  -1   4   11.00    1.70
   1  -1   4   17.20    1.80
   1  -1   4   13.20    1.60
  -2   1  -4   -1.70    2.10
  -2   1  -4    0.80    1.30
   2  -1   4   -0.90    1.30
   2  -1   4   -0.10    1.20
   2  -1   4   -0.90    2.20
  -3   1  -4  141.09    7.40
   3  -1   4  157.38    8.00
   3  -1   4  143.09   10.20
  -4   1  -4  -11.20    4.90
  -4   1  -4   -2.60    4.40
  -4   1  -4   -3.70    5.20
   4  -1   4   -0.50    3.10
   4  -1   4   -0.90    4.40
   4  -1   4   -3.60    4.70
   4  -1   4   15.10    8.20
  -5   1  -4  144.49   12.20
  -5   1  -4  173.58   10.90
  -5   1  -4  153.78   12.10
   5  -1   4  146.39   10.10
   5  -1   4  117.29   13.80
   5  -1   4  192.38   11.00
  -6   1  -4    4.30    2.70
   6  -1   4   11.70    6.40
   6  -1   4    7.40    2.90
   6   0  -4   11.30    8.30
   6   0  -4   18.40    3.80
  -6   0   4   21.50    3.50
  -6   0   4   19.80    3.90
   5   0  -4   75.39    8.60
   5   0  -4   62.79    7.10
   5   0  -4   60.39    9.40
  -5   0   4   82.79    8.20
  -5   0   4   66.59    8.10
   4   0  -4   26.50    8.80
   4   0  -4   39.60    5.50
   4   0  -4   45.10    5.10
   4   0  -4   34.00    5.50
  -4   0   4   25.40    4.80
  -4   0   4   42.30    6.30
  -4   0   4   38.20    6.40
   3   0  -4   -1.30    4.30
   3   0  -4    0.20    2.60
   3   0  -4    0.90    1.70
  -3   0   4   -0.50    1.90
   2   0  -4   72.89    4.60
   2   0  -4   74.69    4.00
  -2   0   4   75.49    4.00
   1   0  -4  509.45   18.90
   1   0  -4  558.74   19.10
   1   0  -4  556.54   18.90
  -1   0   4  530.95   19.00
  -1   0   4  533.75   18.80
   0   0  -4   22.70    1.00
   0   0  -4   24.20    1.20
   0   0  -4   22.60    1.20
   0   0   4   22.90    1.30
  -1   0  -4   69.89    3.40
  -1   0  -4   72.89    3.30
  -1   0  -4   74.09    3.00
   1   0   4   73.69    3.30
   1   0   4   72.89    3.00
   1   0   4   74.09    3.60
   1   0   4   67.89    3.10
  -2   0  -4   36.80    2.50
   2   0   4   34.60    2.70
   2   0   4   30.20    3.10
   2   0   4   33.10    3.50
   2   0   4   34.30    2.40
  -3   0  -4    3.10    1.90
   3   0   4    6.20    2.20
   3   0   4    4.00    2.60
   3   0   4    1.80    5.90
  -4   0  -4   61.89    8.40
  -4   0  -4   64.99    7.40
  -4   0  -4   74.09    8.00
   4   0   4   56.19    5.90
   4   0   4   67.69    9.00
   4   0   4   50.99    6.70
  -5   0  -4   38.60    6.40
  -5   0  -4   63.39    8.80
  -5   0  -4   51.39    7.80
   5   0   4   54.99    5.80
   5   0   4   49.00    7.70
  -6   0  -4    8.50    3.00
  -6   0  -4    5.30    4.40
  -6   0  -4    5.10    6.30
   6   0   4    3.00    5.30
   6   0   4    4.70    3.00
   6  -1  -4    2.90    5.20
   6  -1  -4    1.50    2.70
  -6   1   4    3.80    3.10
  -6   1   4   -0.10    2.50
   5  -1  -4    4.50    5.90
   5  -1  -4    5.80    3.70
  -5   1   4    5.60    5.20
  -5   1   4    4.00    4.10
   4  -1  -4    1.50    4.70
   4  -1  -4   -0.80    3.60
   4  -1  -4    9.80    6.70
   4  -1  -4    3.50    4.40
   4  -1  -4    1.70    4.40
  -4   1   4   -3.70    5.20
  -4   1   4   -4.20    5.20
  -4   1   4    0.20    4.70
   3  -1  -4   57.99    5.00
   3  -1  -4   60.39    6.00
   3  -1  -4   49.80    6.30
  -3   1   4   56.99    4.80
  -3   1   4   53.59    6.10
  -3   1   4   59.19    5.70
   2  -1  -4    4.50    1.50
   2  -1  -4   10.20    2.40
  -2   1   4    5.10    2.10
  -2   1   4    7.80    1.80
   1  -1  -4  740.63   26.70
   1  -1  -4  777.62   26.70
  -1   1   4  766.02   26.60
   0  -1  -4  481.25   17.10
   0  -1  -4  513.35   17.30
   0  -1  -4  489.45   17.00
   0  -1  -4  507.85   17.20
   0   1   4  485.65   17.20
   0   1   4  470.55   16.90
   0   1   4  510.35   17.10
  -1  -1  -4  135.99    5.10
  -1  -1  -4  130.39    5.40
  -1  -1  -4  137.49    5.00
   1   1   4  130.49    4.90
   1   1   4  127.39    5.20
   1   1   4  133.89    5.00
  -2  -1  -4  163.58    7.00
  -2  -1  -4  159.18    6.90
  -2  -1  -4  161.48    6.40
   2   1   4  167.68    6.80
   2   1   4  147.69    6.00
   2   1   4  163.28    8.30
  -3  -1  -4   23.20    3.10
   3   1   4   31.90    3.30
   3   1   4   22.70    3.30
  -4  -1  -4   82.99    6.40
  -4  -1  -4   70.09   12.30
  -4  -1  -4   86.79    8.10
  -4  -1  -4   84.49   11.70
   4   1   4   72.59    7.10
   4   1   4   92.19   10.00
  -5  -1  -4    0.50    3.60
  -5  -1  -4   -9.40    6.50
  -5  -1  -4   -2.50    4.30
  -5  -1  -4   -3.30    4.90
   5   1   4   -1.60    4.20
   5   1   4    1.10    2.80
  -6  -1  -4   15.90    3.40
  -6  -1  -4    9.80    4.30
  -6  -1  -4   17.80    5.40
   6   1   4   23.10    4.30
   6   1   4   23.10    3.60
   5  -2  -4   13.40    4.90
   5  -2  -4    6.60    3.90
  -5   2   4   14.60    4.90
  -5   2   4    7.30    4.60
   4  -2  -4   54.79   16.00
   4  -2  -4   73.39    9.90
   4  -2  -4   43.00    6.60
  -4   2   4   58.19    8.30
  -4   2   4   82.39   10.30
  -4   2   4   74.89    8.70
   3  -2  -4    4.20    5.00
   3  -2  -4    2.20    4.80
   3  -2  -4   16.20    6.10
   3  -2  -4   -1.70    3.90
   3  -2  -4    1.80    3.00
  -3   2   4    0.10    3.10
  -3   2   4    2.20    4.40
  -3   2   4   -2.50    3.00
  -3   2   4    3.80    2.90
   2  -2  -4  492.05   18.60
   2  -2  -4  494.75   18.90
  -2   2   4  503.65   18.60
  -2   2   4  470.45   18.60
  -2   2   4  494.25   18.70
   1  -2  -4   39.10    2.80
   1  -2  -4   40.40    2.80
  -1   2   4   43.50    2.90
   0  -2  -4 9999.00  324.87
   0   2   4 9358.36  324.47
   0   2   4 9728.03  325.07
   0   2   4 9292.37  324.47
  -1  -2  -4  226.68    9.00
  -1  -2  -4  236.78    8.90
   1   2   4  239.08    8.70
  -2  -2  -4   40.90    2.80
  -2  -2  -4   40.50    3.10
  -2  -2  -4   37.30    2.50
   2   2   4   40.80    2.70
   2   2   4   35.70    1.70
  -3  -2  -4  111.59    5.90
  -3  -2  -4  106.49    6.80
   3   2   4  117.79    6.20
  -4  -2  -4   45.40    6.90
  -4  -2  -4   38.30    6.80
  -4  -2  -4   36.10    5.00
  -4  -2  -4   50.09    5.60
  -4  -2  -4   50.99    6.80
   4   2   4   42.60    7.10
   4   2   4   39.30    5.10
   4   2   4   48.90    6.00
  -5  -2  -4    1.20    5.80
  -5  -2  -4    1.00    5.40
  -5  -2  -4   -0.80    5.20
  -5  -2  -4    4.80    3.80
  -5  -2  -4    7.10    4.40
   5   2   4    1.60    2.70
   5   2   4    4.70    4.70
  -6  -2  -4  217.58   11.70
  -6  -2  -4  225.38   10.50
  -6  -2  -4  215.68   12.30
   6   2   4  209.88   11.90
   6   2   4  208.08   10.70
   5  -3  -4   -3.30    3.40
   5  -3  -4   -3.90    5.00
  -5   3   4   -1.00    4.00
  -5   3   4   -2.70    3.40
   4  -3  -4    0.60    4.90
   4  -3  -4    4.50    4.80
   4  -3  -4   19.10   10.60
  -4   3   4   -0.40    4.70
  -4   3   4    2.50    4.00
  -4   3   4    4.40    6.70
   3  -3  -4   27.50    6.00
   3  -3  -4   37.50    6.50
   3  -3  -4   48.90    6.70
   3  -3  -4   42.60    5.70
  -3   3   4   39.40    5.90
  -3   3   4   41.10    9.40
  -3   3   4   35.90    5.70
  -3   3   4   39.10    5.30
  -3   3   4   34.20    5.40
   2  -3  -4    3.90    2.50
   2  -3  -4    2.30    2.20
  -2   3   4   -0.20    2.40
  -2   3   4    2.50    2.20
  -2   3   4   -1.30    2.10
   1  -3  -4   44.40    3.50
   1  -3  -4   47.40    3.40
   1  -3  -4   42.00    3.30
  -1   3   4   46.70    3.40
   0  -3  -4   29.60    2.80
   0  -3  -4   31.80    2.70
   0  -3  -4   33.10    2.10
   0   3   4   30.40    2.50
  -1  -3  -4   97.79    4.80
  -1  -3  -4   94.79    4.80
   1   3   4   96.39    4.10
  -2  -3  -4  134.99    6.20
  -2  -3  -4  132.29    6.40
   2   3   4  118.99    5.10
   2   3   4  139.19    5.80
  -3  -3  -4  111.29    6.10
  -3  -3  -4  111.99    5.30
   3   3   4   99.89    5.90
  -4  -3  -4   13.40    3.50
  -4  -3  -4    7.40    5.40
  -4  -3  -4   13.30   11.20
  -4  -3  -4   10.40    5.00
  -4  -3  -4   12.70    6.10
  -4  -3  -4   15.90    4.30
   4   3   4   13.90    4.10
  -5  -3  -4  100.99   14.40
  -5  -3  -4   96.19    9.30
  -5  -3  -4  102.39    7.70
  -5  -3  -4  103.49   10.20
  -5  -3  -4   84.89   10.30
   5   3   4   94.49    7.30
   5   3   4  102.89    9.80
   5   3   4   88.29   10.50
  -6  -3  -4   82.69    8.20
  -6  -3  -4   84.39    8.00
  -6  -3  -4   82.09    6.90
   6   3   4   84.59    6.60
   6   3   4   89.59    8.10
   5  -4  -4   12.40    3.70
   5  -4  -4   29.50    4.00
  -5   4   4   20.90    3.70
  -5   4   4   17.80    4.70
   4  -4  -4    1.00    3.70
  -4   4   4   -5.50    4.80
  -4   4   4    1.10    7.40
  -4   4   4    2.80    3.60
   3  -4  -4    1.70    4.50
   3  -4  -4    5.10    6.20
   3  -4  -4   -4.10    8.10
  -3   4   4    4.90   13.10
  -3   4   4    0.80    3.70
  -3   4   4    4.00    4.40
  -3   4   4    3.00    3.00
   2  -4  -4   56.79    5.70
   2  -4  -4   53.79    6.30
   2  -4  -4   45.10    6.20
  -2   4   4   49.50    5.10
  -2   4   4   47.60    5.50
  -2   4   4   28.90    5.90
  -2   4   4   51.49    5.20
   1  -4  -4   31.00    3.20
   1  -4  -4   20.10    3.10
  -1   4   4   24.60    3.50
  -1   4   4   26.40    3.80
   0  -4  -4  132.99    6.40
   0  -4  -4  132.29    6.80
   0  -4  -4  144.59    5.80
   0   4   4  135.29    6.60
  -1  -4  -4    4.80    1.80
  -1  -4  -4    2.60    1.80
   1   4   4   -0.40    1.90
   1   4   4    4.50    1.10
   1   4   4    1.00    1.50
   1   4   4    2.70    1.40
  -2  -4  -4    4.00    1.80
  -2  -4  -4    2.50    1.80
   2   4   4    3.30    1.50
   2   4   4    0.80    1.70
  -3  -4  -4   23.60    3.20
   3   4   4   24.80    3.20
  -4  -4  -4   -0.10    3.20
  -4  -4  -4    6.80    4.80
  -4  -4  -4  -11.90    9.60
  -4  -4  -4    4.40    5.00
  -4  -4  -4    0.00    4.60
   4   4   4   -0.40    4.40
  -5  -4  -4   23.00    6.80
  -5  -4  -4   30.60    6.00
  -5  -4  -4   24.50   12.30
  -5  -4  -4    8.00    4.40
   5   4   4   13.30    3.40
   5   4   4   20.10    6.40
   5   4   4   19.70    6.30
  -6  -4  -4    7.60    3.60
  -6  -4  -4    6.30    3.60
  -6  -4  -4    4.10    8.70
   6   4   4    9.40    2.90
   6   4   4   12.70    5.20
   4  -5  -4   -0.90    3.20
   4  -5  -4    1.30    2.90
  -4   5   4    4.90    3.10
   3  -5  -4   -1.90    6.90
   3  -5  -4    5.30    4.10
  -3   5   4    7.20    3.30
  -3   5   4    7.10    4.20
  -3   5   4    9.30    4.50
   2  -5  -4    5.60    4.30
   2  -5  -4    2.10    6.30
   2  -5  -4   -1.50    7.00
   2  -5  -4    0.20    4.20
  -2   5   4   -4.70    5.20
  -2   5   4    0.80    2.90
  -2   5   4    4.60    2.90
   1  -5  -4   42.50    5.70
   1  -5  -4   33.30    4.30
   1  -5  -4   41.00    6.60
   1  -5  -4   24.70    5.70
  -1   5   4   33.50    4.50
  -1   5   4   24.00   10.30
  -1   5   4   33.40    4.90
   0  -5  -4    4.80    1.60
   0  -5  -4    4.50    2.30
   0  -5  -4    3.60    3.10
   0   5   4    8.00    2.70
   0   5   4    5.50    3.70
  -1  -5  -4   67.69    5.00
  -1  -5  -4   60.09    4.90
   1   5   4   63.49    5.00
   1   5   4   56.69    4.50
  -2  -5  -4   21.80    3.50
  -2  -5  -4   12.00    2.80
   2   5   4   12.90    2.90
   2   5   4   12.50    2.70
  -3  -5  -4  135.69    9.70
  -3  -5  -4  132.99   11.40
  -3  -5  -4  125.39    7.80
  -3  -5  -4  116.79   11.10
  -3  -5  -4  123.39   11.20
   3   5   4  131.79    7.80
  -4  -5  -4   15.80    4.80
  -4  -5  -4   15.10    4.90
  -4  -5  -4   17.50    6.20
  -4  -5  -4    8.60   11.10
  -4  -5  -4   15.00    4.70
   4   5   4   14.60    4.50
   4   5   4   16.70    4.90
  -5  -5  -4    1.50    3.70
  -5  -5  -4    3.80    3.80
  -5  -5  -4    1.00   12.50
   5   5   4   -2.60    3.20
  -6  -5  -4   -4.40    3.00
  -6  -5  -4   -0.20    9.30
  -6  -5  -4    0.00    3.10
   6   5   4   -1.70    2.80
   3  -6  -4    3.10    3.40
   3  -6  -4    0.60    5.20
   3  -6  -4    3.50    3.50
  -3   6   4    2.60    3.50
  -3   6   4    6.50    3.30
  -3   6   4   -5.40    4.60
   2  -6  -4    1.00    4.60
   2  -6  -4   11.40    4.30
   2  -6  -4    7.80    6.00
   2  -6  -4   11.50    7.00
   2  -6  -4   10.80    5.60
   2  -6  -4    8.00    5.00
  -2   6   4    3.00    5.40
  -2   6   4    6.40    3.90
  -2   6   4    7.00    3.00
   1  -6  -4    1.80    4.90
   1  -6  -4    0.90    3.00
   1  -6  -4   -1.40    4.40
   1  -6  -4    1.30    4.90
   1  -6  -4    3.70    4.50
   1  -6  -4   -3.30    8.20
  -1   6   4    3.50    2.90
  -1   6   4    0.40    6.80
   0  -6  -4   10.60    4.60
   0  -6  -4    9.00    5.10
   0  -6  -4   11.00    6.40
   0  -6  -4    9.90    5.20
   0  -6  -4    6.40    5.70
   0  -6  -4    9.70    6.20
   0   6   4   11.90    4.30
   0   6   4    8.40    3.50
  -1  -6  -4   94.99    8.20
  -1  -6  -4   69.19   10.30
  -1  -6  -4   71.79    9.00
  -1  -6  -4   74.89    8.80
  -1  -6  -4   71.99    6.30
  -1  -6  -4   75.09   12.60
   1   6   4   62.09    6.80
  -2  -6  -4   32.30    5.50
  -2  -6  -4   13.60    7.60
  -2  -6  -4   29.10    4.60
  -2  -6  -4   31.50    9.00
  -2  -6  -4   28.80    5.10
  -2  -6  -4   33.50    6.50
  -2  -6  -4   21.20    5.70
   2   6   4   25.30    4.60
   2   6   4   23.20    7.70
  -3  -6  -4   26.70    6.70
  -3  -6  -4   35.80    6.70
  -3  -6  -4   32.60    5.30
  -3  -6  -4   35.80    4.90
  -3  -6  -4   25.80    6.90
  -3  -6  -4   35.20    6.10
   3   6   4   36.80    5.60
   3   6   4   32.70    6.20
  -4  -6  -4  220.08   13.40
  -4  -6  -4  212.48   12.50
  -4  -6  -4  236.38   22.20
  -4  -6  -4  235.48   14.00
  -4  -6  -4  213.58   13.30
   4   6   4  212.48   13.40
   4   6   4  193.98   11.40
  -5  -6  -4   41.00    5.60
  -5  -6  -4   38.20   13.90
  -5  -6  -4   18.40    4.40
   5   6   4   31.90    4.40
  -6  -6  -4   67.79    6.00
  -6  -6  -4   62.19    6.20
   6   6   4   65.89    5.50
   3  -7  -4   15.80    3.60
  -3   7   4   22.00    4.00
  -3   7   4   25.20    4.10
   2  -7  -4    5.60    3.70
   2  -7  -4    7.30    4.00
   2  -7  -4    8.30    5.90
   2  -7  -4    4.90    5.10
  -2   7   4    9.60    3.90
  -2   7   4    9.00    2.90
  -2   7   4    2.60    4.20
   1  -7  -4   96.29    9.20
   1  -7  -4   89.29    9.50
   1  -7  -4   85.59   10.10
   1  -7  -4  101.69    8.40
  -1   7   4   83.49    8.90
  -1   7   4   88.09    7.00
  -1   7   4   87.99    7.50
   0  -7  -4   79.79   10.60
   0  -7  -4   64.29    8.20
   0  -7  -4   62.79    8.30
   0   7   4   74.49    6.80
  -1  -7  -4  107.19   10.00
  -1  -7  -4  115.69   13.10
  -1  -7  -4  107.19   10.70
  -1  -7  -4  117.69    9.90
  -1  -7  -4  116.99    9.00
   1   7   4  104.19    8.30
  -2  -7  -4   13.60    4.50
  -2  -7  -4    8.90    3.90
  -2  -7  -4    9.40    8.20
  -2  -7  -4    5.50    4.40
  -2  -7  -4   11.90    5.30
  -2  -7  -4    6.00    4.30
  -3  -7  -4  202.48   12.00
  -3  -7  -4  197.58   12.80
  -3  -7  -4  206.58   13.30
  -3  -7  -4  192.28   24.10
  -3  -7  -4  168.58   12.40
  -3  -7  -4  211.28   11.80
  -4  -7  -4   17.40    4.40
  -4  -7  -4   12.50   13.60
  -4  -7  -4   31.80    5.20
  -4  -7  -4   14.60    4.20
  -5  -7  -4   20.70   14.20
  -5  -7  -4   32.30    4.80
  -5  -7  -4   17.20    3.70
   5   7   4   31.90    4.70
   2  -8  -4   -2.90    2.80
  -2   8   4    0.80    3.80
  -2   8   4   -3.40    2.60
   1  -8  -4    1.70    3.70
   1  -8  -4    2.30    3.60
   1  -8  -4    2.20    4.20
  -1   8   4   -4.80    5.50
  -1   8   4    2.30    2.90
  -1   8   4    2.10    3.30
   0  -8  -4   32.10    6.10
   0  -8  -4   23.20    3.80
  -1  -8  -4   95.29   11.60
  -1  -8  -4   95.49    8.00
  -1  -8  -4   96.19    8.90
   1   8   4   99.39    7.90
  -2  -8  -4   33.70    5.60
  -2  -8  -4   42.90    7.00
  -2  -8  -4   23.60    4.20
  -2  -8  -4   30.10    4.80
  -3  -8  -4   -0.10    3.60
  -3  -8  -4   -0.50    4.30
  -3  -8  -4    2.70    3.70
  -3  -8  -4    0.40    3.50
  -4  -8  -4   15.50    3.80
  -4  -8  -4   11.40   14.60
  -4  -8  -4    9.70    4.00
  -4  -8  -4   10.10    3.30
  -5  -8  -4   -1.80    2.50
  -5  -8  -4    2.90    2.40
   0  -9  -4   -0.30    2.50
   0  -9  -4    0.20    3.00
   0  -9  -4   -1.10    4.50
   0   9   4   -0.60    4.10
   0   9   4    3.20    3.00
  -1  -9  -4   12.00    3.90
  -1  -9  -4   15.50    3.20
   1   9   4   22.40    3.80
   1   9   4   19.20    3.90
  -2  -9  -4   10.80    3.60
  -2  -9  -4   13.80    3.80
   2   9   4   11.30    5.10
  -3  -9  -4   -2.10    3.60
  -3  -9  -4    4.10    2.80
  -3  -9  -4    3.40    3.20
  -3  -9  -4    0.30    2.60
  -4  -9  -4   -0.30    2.70
  -4  -9  -4    3.60    2.70
  -4  -9  -4    0.90    2.40
  -4  -9   5    8.00    2.80
  -4  -9   5    3.80    2.40
  -4  -9   5    4.40    2.70
   3   9  -5   29.50    4.10
  -3  -9   5   37.10    5.20
  -3  -9   5   30.20    4.20
  -3  -9   5   26.00    3.60
  -3  -9   5   28.90    4.30
   2   9  -5    6.20    3.30
  -2  -9   5    1.70    2.70
  -2  -9   5   10.30    3.40
   1   9  -5    1.90    3.00
  -1  -9   5    8.70    3.40
  -1  -9   5    5.60    3.00
   0   9  -5    9.60    2.90
   0  -9   5    8.90    3.00
   0  -9   5    6.40    3.10
   5   8  -5    5.70    3.00
  -5  -8   5    3.80    3.50
  -5  -8   5    3.80    2.60
  -5  -8   5   -0.50    2.60
   4   8  -5   -9.40    3.30
  -4  -8   5    2.10    3.10
  -4  -8   5   -1.40    3.10
  -4  -8   5   -2.40    3.10
   3   8  -5   12.40    4.00
  -3  -8   5    6.60    3.50
  -3  -8   5   -2.00    4.10
  -3  -8   5    5.10    3.90
  -3  -8   5    6.10    4.10
   2   8  -5  124.59    8.30
  -2  -8   5  113.19    9.20
  -2  -8   5  122.59    9.80
  -2  -8   5  113.59    9.50
  -2  -8   5  114.89    8.50
   1   8  -5   -0.70    3.40
  -1  -8   5    0.80    3.50
  -1  -8   5   -0.90    3.50
   0   8  -5   29.50    4.30
   0   8  -5   29.70    7.20
   0  -8   5   35.70    7.40
   0  -8   5   26.20    4.50
   0  -8   5   42.40    5.90
  -1   8  -5   -0.30    2.70
  -1   8  -5    7.20    3.80
  -1   8  -5    0.30    4.10
   1  -8   5    1.70    3.90
   1  -8   5    1.10    4.70
  -2   8  -5    3.20    3.00
  -2   8  -5    8.00    3.10
   2  -8   5    5.00    3.30
   5   7  -5   27.80    3.80
  -5  -7   5   25.90    4.30
  -5  -7   5   21.80    4.50
  -5  -7   5   26.70    4.60
   4   7  -5    4.30    3.60
  -4  -7   5    5.80    4.00
  -4  -7   5    2.30    3.60
  -4  -7   5    6.50    4.30
   3   7  -5   19.20    4.50
   3   7  -5   22.00   14.10
  -3  -7   5   17.60    5.20
  -3  -7   5   22.70    6.40
  -3  -7   5   21.20    5.20
  -3  -7   5    9.00    4.60
  -3  -7   5   17.20    4.30
   2   7  -5  106.39    8.20
  -2  -7   5   93.99    9.10
  -2  -7   5  101.59    8.60
  -2  -7   5  107.89   10.20
  -2  -7   5  118.59   10.30
  -2  -7   5  102.29    9.70
   1   7  -5    7.60    3.50
  -1  -7   5   14.70    4.60
  -1  -7   5   10.20    5.00
  -1  -7   5    5.30    4.50
  -1  -7   5    0.60    5.10
  -1  -7   5    4.30    4.50
   0   7  -5   70.99    6.50
   0   7  -5   63.69    8.50
   0  -7   5   64.09    8.60
   0  -7   5   69.39    7.90
   0  -7   5   68.39    5.50
   0  -7   5   74.89   11.80
   0  -7   5   68.59    8.20
  -1   7  -5  125.99    7.80
  -1   7  -5  119.19   11.00
   1  -7   5  102.59    9.80
   1  -7   5  115.69    8.70
   1  -7   5  118.99   11.10
   1  -7   5  101.49    9.40
  -2   7  -5   18.40    4.90
  -2   7  -5   15.80    3.60
  -2   7  -5   21.10    4.70
   2  -7   5   12.40    7.10
   2  -7   5   19.50    4.00
   2  -7   5   10.90    4.40
  -3   7  -5    1.30    2.80
   3  -7   5    1.10    3.00
   3  -7   5    4.60    2.30
   6   6  -5   62.69    5.20
  -6  -6   5   57.39    6.20
  -6  -6   5   62.89    5.90
   5   6  -5   43.20    5.70
  -5  -6   5   47.70    7.10
  -5  -6   5   42.70    6.20
  -5  -6   5   25.20    4.30
   4   6  -5    5.70    3.60
   4   6  -5    4.80    6.60
  -4  -6   5    7.50   12.50
  -4  -6   5   -0.30    3.80
  -4  -6   5   -1.00    4.60
  -4  -6   5    3.80    5.00
  -4  -6   5    3.20    4.40
   3   6  -5   17.10    5.60
   3   6  -5   11.20    4.00
  -3  -6   5    6.50   11.70
  -3  -6   5    7.70    4.40
  -3  -6   5   10.60    4.10
  -3  -6   5    5.20    6.40
  -3  -6   5   14.00    4.70
  -3  -6   5   15.20    4.80
   2   6  -5    5.60    4.00
   2   6  -5    2.30    4.70
   2   6  -5    0.50    4.30
  -2  -6   5    5.70    5.00
  -2  -6   5    8.50    5.30
  -2  -6   5    4.70    4.50
  -2  -6   5   11.50    3.70
  -2  -6   5    7.30    4.20
   1   6  -5   94.09    7.60
   1   6  -5  109.99    8.30
   1   6  -5   80.09    9.00
  -1  -6   5   95.89    4.80
  -1  -6   5   88.99    7.00
  -1  -6   5   94.99    9.90
  -1  -6   5  103.19    8.90
  -1  -6   5  101.59    9.80
  -1  -6   5  109.39    8.80
  -1  -6   5   94.89   10.30
  -1  -6   5   92.69    5.90
   0   6  -5   15.90    3.50
   0   6  -5   10.70    5.10
   0   6  -5    0.50    7.00
   0  -6   5    1.80    4.50
   0  -6   5   23.10    5.40
   0  -6   5    9.60    5.30
   0  -6   5   15.30    3.00
   0  -6   5    1.90    6.80
  -1   6  -5  115.99   10.80
  -1   6  -5  113.19    7.90
   1  -6   5  122.29   11.10
   1  -6   5  103.09    7.70
   1  -6   5  111.99   10.50
   1  -6   5  118.89    9.40
  -2   6  -5    2.00    4.10
  -2   6  -5   -1.30    3.80
  -2   6  -5   -1.70    2.70
   2  -6   5    0.80    3.70
   2  -6   5   -1.20    5.70
   2  -6   5    7.00    5.90
  -3   6  -5   14.50    6.90
  -3   6  -5   15.60    4.20
  -3   6  -5   15.70    4.00
   3  -6   5   23.10    4.00
   6   5  -5   -1.40    4.20
   6   5  -5   -1.60    2.50
  -6  -5   5   -0.10    2.60
  -6  -5   5    1.00    3.70
   5   5  -5   52.89    7.20
   5   5  -5   51.49    6.10
  -5  -5   5   54.79   11.80
  -5  -5   5   67.09    8.10
  -5  -5   5   54.59    7.10
   4   5  -5   -2.20    4.60
   4   5  -5   -0.60    3.20
  -4  -5   5   -3.60    5.10
  -4  -5   5    2.00    4.60
  -4  -5   5  -11.90    3.90
  -4  -5   5    6.90   10.20
  -4  -5   5    1.30    5.30
   3   5  -5    5.60    3.60
   3   5  -5    6.00    3.50
  -3  -5   5   10.00    4.70
  -3  -5   5   11.30    5.20
  -3  -5   5    8.40    5.10
  -3  -5   5    8.50    1.60
  -3  -5   5   11.40    8.20
  -3  -5   5    7.10    3.50
  -3  -5   5    0.10   10.00
  -3  -5   5   15.40    5.20
  -3  -5   5    8.10    2.10
   2   5  -5  296.67   13.70
   2   5  -5  318.57   13.70
  -2  -5   5  324.97   14.90
  -2  -5   5  292.97   16.10
  -2  -5   5  318.87   12.00
  -2  -5   5  317.47   11.70
  -2  -5   5  323.37   13.70
   1   5  -5  377.56   15.20
   1   5  -5  330.67   15.00
   1   5  -5  359.06   14.80
  -1  -5   5  347.57   14.00
  -1  -5   5  348.17   13.40
  -1  -5   5  376.16   14.90
   0   5  -5  117.69    7.10
   0   5  -5  109.49    7.30
   0   5  -5  120.19    7.30
   0  -5   5  126.19    7.10
   0  -5   5  128.79    6.40
  -1   5  -5   42.30    6.80
  -1   5  -5   43.30    5.30
  -1   5  -5   47.20    6.30
   1  -5   5   45.90    5.10
   1  -5   5   41.30    5.70
   1  -5   5   34.40    6.80
   1  -5   5   35.20    7.50
  -2   5  -5    9.90    3.80
  -2   5  -5    7.50    3.10
  -2   5  -5    6.60    5.00
   2  -5   5    9.10    4.70
   2  -5   5    7.10    4.50
   2  -5   5   14.10    7.40
  -3   5  -5    2.40    5.50
  -3   5  -5   15.40    9.70
  -3   5  -5    6.40    3.50
  -3   5  -5    6.80    4.20
   3  -5   5    5.70    4.10
  -4   5  -5   21.30    6.30
  -4   5  -5   19.00    3.90
   4  -5   5   18.60    3.70
   6   4  -5    3.60    2.90
   6   4  -5   -1.20    3.90
  -6  -4   5   -1.60    3.20
  -6  -4   5   -8.40    5.10
   5   4  -5    1.70    3.10
   5   4  -5   -8.20    5.00
  -5  -4   5    4.90    4.10
  -5  -4   5   -3.30    6.40
  -5  -4   5    4.80    4.90
  -5  -4   5    2.50    3.60
   4   4  -5   98.99    7.60
   4   4  -5   83.59    6.80
   4   4  -5   85.59    9.10
  -4  -4   5  101.19   14.40
  -4  -4   5   84.39    9.10
  -4  -4   5   80.09    8.10
  -4  -4   5   95.99    7.50
  -4  -4   5   91.09   10.50
  -4  -4   5   77.89   10.80
   3   4  -5    3.80    3.10
   3   4  -5    3.70    2.50
   3   4  -5    2.50    2.70
  -3  -4   5    3.20    3.20
  -3  -4   5    2.60    2.40
  -3  -4   5   25.70   12.50
   2   4  -5  126.89    6.60
  -2  -4   5  125.79    6.50
  -2  -4   5  116.79    6.10
  -2  -4   5  124.59    5.40
   1   4  -5   10.80    2.20
  -1  -4   5   12.90    2.50
  -1  -4   5   15.70    2.10
  -1  -4   5   10.90    2.00
   0   4  -5  616.64   22.70
   0   4  -5  590.44   22.10
   0  -4   5  630.24   22.50
   0  -4   5  607.64   22.10
   0  -4   5  617.14   22.80
   0  -4   5  573.94   22.70
  -1   4  -5   40.30    4.90
  -1   4  -5   44.40    4.50
  -1   4  -5   45.30    4.40
   1  -4   5   43.70    4.30
   1  -4   5   42.30    3.50
  -2   4  -5   51.59    5.40
  -2   4  -5   53.89    8.00
  -2   4  -5   43.00    5.20
   2  -4   5   47.50    6.10
   2  -4   5   52.69    8.50
   2  -4   5   40.50    4.90
   2  -4   5   42.10    6.30
  -3   4  -5   51.49    9.40
  -3   4  -5   63.49    8.70
  -3   4  -5   65.09    8.70
  -3   4  -5   89.09    6.90
   3  -4   5   70.19    9.20
   3  -4   5  100.89   11.50
  -4   4  -5    5.70    5.50
  -4   4  -5   18.00    4.30
   4  -4   5   15.00    4.40
   4  -4   5   14.80    5.20
  -5   4  -5    2.40    3.40
  -5   4  -5    5.10    4.00
   5  -4   5    3.00    2.70
   6   3  -5   25.70    4.90
   6   3  -5   32.70    4.30
  -6  -3   5   32.20    4.10
  -6  -3   5   28.80    4.90
   5   3  -5   74.99    9.70
   5   3  -5   81.79    9.30
   5   3  -5   87.49    7.00
  -5  -3   5   73.09   10.90
  -5  -3   5  101.99    9.40
  -5  -3   5   74.69    8.90
  -5  -3   5   82.79    9.80
  -5  -3   5   78.29    7.60
   4   3  -5   -0.90    3.10
   4   3  -5    0.60    2.80
   4   3  -5    1.50    3.80
   4   3  -5    0.40    5.60
  -4  -3   5    0.20    3.60
  -4  -3   5   -2.90    2.90
  -4  -3   5   -1.30    4.40
  -4  -3   5   -5.00    6.20
  -4  -3   5   -2.10    5.60
   3   3  -5   52.09    4.50
   3   3  -5   51.29    4.00
   3   3  -5   47.30    5.60
  -3  -3   5   57.19    4.60
   2   3  -5  318.77   12.00
   2   3  -5  339.77   13.00
  -2  -3   5  331.27   12.90
  -2  -3   5  323.57   12.70
   1   3  -5   38.30    2.90
  -1  -3   5   34.50    2.40
  -1  -3   5   33.10    2.50
  -1  -3   5   30.80    3.20
  -1  -3   5   35.50    2.90
   0   3  -5   31.00    2.70
   0   3  -5   25.50    2.50
   0  -3   5   26.90    3.40
   0  -3   5   32.00    2.80
   0  -3   5   30.70    2.60
   0  -3   5   30.00    2.70
  -1   3  -5   74.89    4.60
  -1   3  -5   74.99    4.30
   1  -3   5   78.49    4.60
   1  -3   5   69.99    4.60
   1  -3   5   75.09    3.80
  -2   3  -5   72.59    5.30
  -2   3  -5   74.29    5.70
   2  -3   5   80.39    6.20
   2  -3   5   61.59    4.80
  -3   3  -5    0.30    3.10
  -3   3  -5   -2.30    4.10
  -3   3  -5    1.50    6.80
  -3   3  -5    1.10    3.90
  -3   3  -5    2.30    4.20
   3  -3   5  -12.30    5.60
   3  -3   5   -2.60    4.20
   3  -3   5    1.60    6.00
   3  -3   5    2.20    5.20
  -4   3  -5   -3.70    4.00
  -4   3  -5   -0.30    5.40
   4  -3   5   -0.30    4.90
   4  -3   5   -1.80    4.30
  -5   3  -5    8.60    4.00
  -5   3  -5    2.50    3.60
   5  -3   5    1.00    4.00
   5  -3   5    4.60    3.60
   6   2  -5   17.70    4.20
   6   2  -5   30.00    4.40
  -6  -2   5   20.90    4.10
  -6  -2   5   20.80    3.60
   5   2  -5   -6.70    5.50
   5   2  -5    1.50    4.30
   5   2  -5    3.80    2.90
  -5  -2   5    6.80    5.70
  -5  -2   5    0.80    4.00
  -5  -2   5    0.50    6.60
  -5  -2   5   -0.60    3.40
   4   2  -5   87.09    6.60
   4   2  -5   81.99    7.30
   4   2  -5   81.69    6.30
   4   2  -5   79.39    9.50
  -4  -2   5   74.29    8.30
  -4  -2   5   89.09    6.70
  -4  -2   5   80.99   10.10
  -4  -2   5   83.59    9.80
   3   2  -5    3.00    2.00
   3   2  -5    0.40    1.60
   3   2  -5    0.50    2.60
  -3  -2   5    5.00    2.10
   2   2  -5  939.21   33.10
   2   2  -5  946.71   32.70
  -2  -2   5  902.31   33.20
  -2  -2   5  949.11   33.10
   1   2  -5  395.16   14.20
   1   2  -5  390.56   13.50
  -1  -2   5  382.66   14.10
  -1  -2   5  388.96   13.80
  -1  -2   5  370.86   13.50
  -1  -2   5  392.26   14.10
   0   2  -5  177.58    7.20
   0  -2   5  185.48    7.10
   0  -2   5  179.98    7.20
   0  -2   5  185.08    7.30
   0  -2   5  187.28    6.50
  -1   2  -5   49.30    3.10
  -1   2  -5   49.80    3.20
   1  -2   5   51.49    2.80
   1  -2   5   49.30    3.30
   1  -2   5   51.99    3.60
  -2   2  -5   75.49    4.60
  -2   2  -5   70.99    5.50
   2  -2   5   74.29    4.50
   2  -2   5   77.79    4.80
   2  -2   5   70.59    5.60
  -3   2  -5    2.90    5.80
  -3   2  -5   -0.90    4.60
  -3   2  -5    1.10    4.00
  -3   2  -5   -0.70    3.50
  -3   2  -5    5.30    3.10
   3  -2   5    1.80    2.60
   3  -2   5    5.20    3.60
   3  -2   5    6.20    5.30
   3  -2   5    4.20    7.00
   3  -2   5    3.60    5.00
  -4   2  -5   30.30    6.00
  -4   2  -5   29.00    5.40
   4  -2   5   19.90    5.20
   4  -2   5   11.00    6.50
   4  -2   5   27.90    5.40
  -5   2  -5   42.80    6.50
  -5   2  -5   44.70    6.00
  -5   2  -5   18.30    5.80
  -5   2  -5   40.70    5.70
   5  -2   5   24.60    5.80
   5  -2   5   46.00    6.60
   6   1  -5   36.60    5.20
   6   1  -5   54.69    6.70
  -6  -1   5   57.49    6.50
  -6  -1   5   33.80    5.20
   5   1  -5   27.00    7.00
   5   1  -5   21.90    4.10
   5   1  -5   17.20    4.80
  -5  -1   5   20.50    5.40
  -5  -1   5   16.00    4.60
   4   1  -5   40.50    5.20
   4   1  -5   32.20    5.20
   4   1  -5   33.90    5.70
   4   1  -5   42.40    5.30
  -4  -1   5   40.20    5.80
  -4  -1   5   25.20    7.60
  -4  -1   5   36.80    8.30
  -4  -1   5   36.20    4.90
   3   1  -5  177.28   11.90
   3   1  -5  191.18    9.00
   3   1  -5  183.48    8.60
  -3  -1   5  189.68    8.60
   2   1  -5   88.49    5.00
   2   1  -5   88.69    4.40
  -2  -1   5   85.49    3.60
  -2  -1   5   92.79    4.40
   1   1  -5  102.39    4.10
   1   1  -5  103.99    4.50
   1   1  -5  100.99    4.40
  -1  -1   5   98.79    3.90
  -1  -1   5   97.69    4.20
   0   1  -5   68.19    3.20
   0  -1   5   70.49    3.10
   0  -1   5   70.49    3.10
   0  -1   5   72.19    2.90
  -1   1  -5 1807.12   61.09
  -1   1  -5 1779.52   61.29
   1  -1   5 1787.32   61.19
   1  -1   5 1772.02   61.49
   1  -1   5 1777.52   61.39
  -2   1  -5   -1.40    2.30
  -2   1  -5    0.40    1.30
   2  -1   5   -0.20    1.20
   2  -1   5    2.70    1.30
   2  -1   5    3.60    2.70
  -3   1  -5   68.49    5.00
   3  -1   5   63.49    5.20
   3  -1   5   61.09    7.10
  -4   1  -5  109.39    9.80
  -4   1  -5  143.49   10.40
  -4   1  -5  137.39   11.20
   4  -1   5  115.09    8.10
   4  -1   5  122.59   10.20
   4  -1   5  115.79   14.00
   4  -1   5  111.89    9.60
  -5   1  -5    2.90    5.10
  -5   1  -5    2.70    5.10
  -5   1  -5    4.60    6.60
  -5   1  -5   -0.50    3.70
   5  -1   5    5.30    3.60
   5  -1   5    5.80    7.20
   5  -1   5    2.90    4.20
  -6   1  -5    1.80    2.60
   6  -1   5    2.10    2.50
   6  -1   5   18.90    7.30
   6   0  -5   25.20    8.80
   6   0  -5   21.10    3.90
  -6   0   5   11.20    3.40
  -6   0   5   14.80    3.20
   5   0  -5    7.60    3.90
   5   0  -5    8.90    7.40
   5   0  -5    4.60    4.00
  -5   0   5    1.00    6.40
  -5   0   5    3.50    4.10
   4   0  -5   21.50    4.90
   4   0  -5   17.00    3.60
   4   0  -5   32.00    8.40
   4   0  -5   28.00    4.30
   4   0  -5   12.40    4.10
  -4   0   5   16.20    5.60
  -4   0   5   10.60    4.30
  -4   0   5    6.10    5.70
   3   0  -5  260.77   11.30
   3   0  -5  260.67   11.40
   3   0  -5  231.88   12.50
  -3   0   5  278.97   11.30
   2   0  -5    2.30    1.10
   2   0  -5    2.80    2.20
  -2   0   5    2.20    1.30
   1   0  -5   71.99    3.40
   1   0  -5   74.49    3.60
   1   0  -5   73.69    3.20
  -1   0   5   73.49    3.30
   0   0  -5   -0.20    0.50
   0   0  -5    0.40    0.60
   0   0  -5    0.30    0.30
   0   0   5    0.00    0.50
  -1   0  -5  152.28    5.60
  -1   0  -5  157.38    6.00
  -1   0  -5  157.28    6.10
   1   0   5  148.89    5.90
   1   0   5  154.38    6.10
   1   0   5  151.28    5.70
   1   0   5  146.29    5.90
  -2   0  -5  560.14   19.40
   2   0   5  557.44   19.50
   2   0   5  528.35   20.00
   2   0   5  532.45   19.70
   2   0   5  526.25   19.70
  -3   0  -5  336.37   13.00
   3   0   5  317.27   13.50
   3   0   5  330.47   13.60
  -4   0  -5   20.80    7.80
  -4   0  -5   22.50    5.00
  -4   0  -5   22.80    5.10
   4   0   5   31.00    4.90
   4   0   5   19.50    5.50
   4   0   5   25.10    4.90
  -5   0  -5   10.10    4.40
  -5   0  -5   26.20    6.00
  -5   0  -5   24.50    5.70
   5   0   5   20.70    4.80
   5   0   5   16.30    3.70
  -6   0  -5   31.80    4.10
  -6   0  -5   21.30    5.00
  -6   0  -5   20.60    5.80
   6   0   5   23.20    5.70
   6   0   5   20.60    3.80
   6  -1  -5    2.20    4.70
   6  -1  -5    0.70    2.80
  -6   1   5    0.40    3.00
  -6   1   5   -0.40    2.40
   5  -1  -5   50.79    7.80
   5  -1  -5   75.79    7.60
  -5   1   5   58.49    6.90
  -5   1   5   50.99    7.90
   4  -1  -5   20.80    4.60
   4  -1  -5   24.90    5.60
   4  -1  -5   17.20    4.80
   4  -1  -5   26.70    7.00
   4  -1  -5   26.40    5.00
  -4   1   5   40.70    6.70
  -4   1   5   15.50    5.30
  -4   1   5   28.50    5.60
   3  -1  -5   26.30    5.00
   3  -1  -5   24.40    3.80
   3  -1  -5   23.30    3.40
  -3   1   5   29.20    3.80
  -3   1   5   30.10    4.00
  -3   1   5   16.60    3.60
   2  -1  -5   21.70    2.80
   2  -1  -5   18.90    3.00
  -2   1   5   20.30    2.80
  -2   1   5   22.80    2.70
   0  -1  -5   44.70    1.90
   0  -1  -5   45.00    2.00
   0  -1  -5   47.10    2.20
   0  -1  -5   42.60    2.00
   0  -1  -5   42.60    2.30
   0   1   5   42.40    2.30
   0   1   5   45.00    2.00
  -1  -1  -5    3.40    1.10
  -1  -1  -5    3.40    0.80
  -1  -1  -5    3.50    0.80
   1   1   5    2.70    0.50
   1   1   5    1.60    0.70
   1   1   5    2.50    0.90
  -2  -1  -5 1264.97   43.20
  -2  -1  -5 1272.67   43.00
  -2  -1  -5 1298.57   43.70
  -2  -1  -5 1245.08   43.40
   2   1   5 1159.38   43.10
   2   1   5 1263.27   43.50
   2   1   5 1214.58   42.80
  -3  -1  -5  375.36   14.30
  -3  -1  -5  368.96   14.10
   3   1   5  352.56   14.60
   3   1   5  365.66   14.70
  -4  -1  -5   19.10    8.90
  -4  -1  -5   16.70    6.50
  -4  -1  -5   18.70    3.70
  -4  -1  -5   12.60    4.20
   4   1   5   14.10    5.40
   4   1   5   11.80    3.50
  -5  -1  -5   34.20    5.90
  -5  -1  -5   28.60    5.00
  -5  -1  -5   34.80    6.20
  -5  -1  -5    8.90    7.20
   5   1   5   34.10    5.30
   5   1   5   36.70    6.00
  -6  -1  -5    8.20    4.10
  -6  -1  -5   16.50    5.20
  -6  -1  -5   16.20    3.30
   6   1   5   11.70    3.80
   6   1   5   21.10    3.60
   5  -2  -5    2.90    4.50
   5  -2  -5    5.80    4.00
  -5   2   5    7.90    4.40
  -5   2   5    8.00    4.30
   4  -2  -5   16.50   10.10
   4  -2  -5   20.50    5.60
   4  -2  -5   23.40    6.00
  -4   2   5   29.10    6.80
  -4   2   5   30.60    5.70
  -4   2   5   28.80    5.50
   3  -2  -5   16.60    3.30
   3  -2  -5   13.30    4.90
   3  -2  -5    3.20    4.80
   3  -2  -5    5.70    3.40
   3  -2  -5   14.50    5.90
  -3   2   5    8.70    3.20
  -3   2   5   11.60    3.10
  -3   2   5   12.70    3.50
  -3   2   5    6.70    4.60
   2  -2  -5   10.30    2.10
   2  -2  -5   23.50    3.30
  -2   2   5   15.70    2.60
  -2   2   5   15.90    2.40
  -2   2   5   23.40    3.60
   1  -2  -5 2825.52   95.29
   1  -2  -5 2764.22   95.29
  -1   2   5 2759.12   95.29
   0  -2  -5  847.82   29.70
   0  -2  -5  849.41   29.70
   0  -2  -5  875.61   29.30
   0   2   5  824.12   29.50
   0   2   5  850.31   29.50
  -1  -2  -5  310.77   11.60
  -1  -2  -5  318.17   11.80
  -2  -2  -5   11.10    1.90
  -2  -2  -5   16.20    1.90
  -2  -2  -5   13.00    1.70
   2   2   5   11.70    1.60
   2   2   5    9.20    1.30
  -3  -2  -5   -0.60    3.00
  -3  -2  -5    1.80    1.80
   3   2   5   -0.20    1.60
   3   2   5   -2.60    1.50
  -4  -2  -5    6.40    5.00
  -4  -2  -5   10.90    4.20
  -4  -2  -5   10.40    5.70
  -4  -2  -5    6.40    3.00
  -4  -2  -5    8.00    5.80
   4   2   5    4.20    6.40
   4   2   5    6.50    2.90
   4   2   5    9.20    3.70
  -5  -2  -5   15.20    4.20
  -5  -2  -5   13.30    5.20
  -5  -2  -5    7.60    5.80
  -5  -2  -5   22.00    6.10
  -5  -2  -5   12.40    6.10
   5   2   5   21.10    5.60
   5   2   5   11.60    3.20
  -6  -2  -5    3.10    3.80
  -6  -2  -5    0.10    2.70
  -6  -2  -5    4.70    4.20
   6   2   5   -2.40    3.50
   6   2   5    4.50    2.80
   5  -3  -5   32.10    6.70
   5  -3  -5   37.40    5.60
   5  -3  -5   42.40    6.00
  -5   3   5   40.80    6.00
  -5   3   5   24.70    4.60
   4  -3  -5    4.60    4.70
   4  -3  -5    5.30    4.70
   4  -3  -5    3.10    9.80
  -4   3   5    3.30    3.90
  -4   3   5    7.50    4.60
  -4   3   5    0.30    6.50
   3  -3  -5   14.40    4.30
   3  -3  -5   38.90    6.40
   3  -3  -5   35.00    6.30
   3  -3  -5   16.40    5.90
  -3   3   5   32.00    9.20
  -3   3   5   20.30    4.00
  -3   3   5   25.40    3.70
  -3   3   5   14.80    4.80
  -3   3   5   25.70    5.00
   2  -3  -5   10.70    2.90
   2  -3  -5    9.80    2.80
  -2   3   5   11.00    2.60
  -2   3   5   10.20    2.40
  -2   3   5   12.30    2.80
   1  -3  -5   72.29    4.40
   1  -3  -5   72.99    4.50
   1  -3  -5   78.29    4.40
  -1   3   5   75.09    4.40
   0  -3  -5   10.40    1.70
   0  -3  -5   11.00    1.60
   0  -3  -5   15.50    2.30
   0   3   5   14.90    2.00
  -1  -3  -5    1.10    1.30
  -1  -3  -5    2.10    1.40
  -2  -3  -5  274.87   10.60
  -2  -3  -5  272.87   11.00
   2   3   5  236.48    9.60
   2   3   5  274.47   10.30
  -3  -3  -5    3.30    1.70
  -3  -3  -5    2.40    1.90
   3   3   5    1.90    1.70
   3   3   5    5.20    2.10
  -4  -3  -5  259.77   22.80
  -4  -3  -5  264.87   12.90
  -4  -3  -5  268.37   12.60
  -4  -3  -5  269.57   16.20
  -4  -3  -5  262.27   12.30
  -4  -3  -5  287.07   14.50
  -4  -3  -5  287.97   15.10
   4   3   5  280.57   13.10
   4   3   5  272.87   12.30
  -5  -3  -5   38.90    5.90
  -5  -3  -5   66.29   10.80
  -5  -3  -5   48.20    6.60
  -5  -3  -5   46.60    6.90
  -5  -3  -5   49.70    7.20
   5   3   5   46.90    5.90
   5   3   5   46.60    6.80
  -6  -3  -5   29.10    4.90
  -6  -3  -5   19.10    4.40
   6   3   5   26.70    3.80
   6   3   5   16.40    4.60
   5  -4  -5   -0.40    3.60
   5  -4  -5    2.10    2.60
  -5   4   5    7.50    4.20
  -5   4   5    3.00    3.00
   4  -4  -5    7.30    3.90
  -4   4   5   24.80    5.20
  -4   4   5    7.70    7.70
  -4   4   5   10.40    3.80
   3  -4  -5    7.80    4.50
   3  -4  -5    1.20    5.90
   3  -4  -5    4.70    9.30
  -3   4   5    4.20    3.70
  -3   4   5   -2.50    4.40
  -3   4   5    0.70    2.90
   2  -4  -5   13.00    4.60
   2  -4  -5   12.10    3.70
   2  -4  -5   15.60    4.20
   2  -4  -5   24.30    7.30
  -2   4   5   18.90    3.20
  -2   4   5   19.80    3.30
  -2   4   5    9.80    5.40
  -2   4   5   11.20    3.80
   1  -4  -5    4.90    2.00
   1  -4  -5    8.00    2.70
  -1   4   5    4.00    2.70
  -1   4   5    3.00    2.10
   0  -4  -5  732.83   27.80
   0  -4  -5  802.62   26.90
   0  -4  -5  753.52   27.40
   0   4   5  762.22   27.70
  -1  -4  -5   -2.00    1.50
  -1  -4  -5   -0.80    1.70
   1   4   5   -0.30    1.50
   1   4   5   -0.30    1.10
   1   4   5    0.70    1.30
  -2  -4  -5   10.70    2.20
  -2  -4  -5   23.60    3.10
   2   4   5   16.30    2.10
  -3  -4  -5    2.30    2.40
   3   4   5   -4.50    2.10
  -4  -4  -5  105.89   10.00
  -4  -4  -5  102.19   18.40
  -4  -4  -5  102.19    7.80
  -4  -4  -5   99.59    9.60
  -4  -4  -5  110.99   10.60
   4   4   5   92.19    8.90
  -5  -4  -5   32.10    6.00
  -5  -4  -5   26.00    4.90
  -5  -4  -5   25.30   10.40
  -5  -4  -5   19.20    8.70
   5   4   5   25.90    4.00
   5   4   5   32.50    6.90
   5   4   5   32.40    7.00
  -6  -4  -5    4.80    8.90
  -6  -4  -5    5.70    3.90
  -6  -4  -5    3.20    3.60
   6   4   5    1.70    2.70
   6   4   5   -2.70    4.90
   4  -5  -5   10.40    3.70
   4  -5  -5    6.60    3.60
  -4   5   5    4.00    3.20
   3  -5  -5   10.80    4.80
   3  -5  -5    9.90    8.70
  -3   5   5   19.20    4.70
  -3   5   5    7.70    4.30
  -3   5   5   16.80    3.80
   2  -5  -5    3.20    7.00
   2  -5  -5   -0.60    4.50
   2  -5  -5    3.40    4.10
   2  -5  -5   -6.00    6.10
  -2   5   5    2.50    2.50
  -2   5   5   -1.00    2.70
  -2   5   5    2.20    5.30
   1  -5  -5    1.40    4.40
   1  -5  -5    6.30    5.40
   1  -5  -5    1.40    2.50
   1  -5  -5  -13.00    5.10
  -1   5   5    2.80    8.70
  -1   5   5    2.60    2.70
  -1   5   5   -0.30    3.30
   0  -5  -5  254.97   10.20
   0  -5  -5  259.47   11.10
   0  -5  -5  275.77   10.00
   0   5   5  240.68   11.80
   0   5   5  260.97   11.60
  -1  -5  -5  225.68   10.40
  -1  -5  -5  224.48   10.10
   1   5   5  239.78   10.30
   1   5   5  212.38    9.30
  -2  -5  -5    5.90    2.50
  -2  -5  -5    9.00    3.00
   2   5   5    9.40    2.60
   2   5   5    8.60    2.70
  -3  -5  -5    0.20    5.00
  -3  -5  -5    3.40    3.00
  -3  -5  -5    5.60    5.50
  -3  -5  -5    5.00    4.20
  -3  -5  -5    0.80    6.70
  -3  -5  -5    2.00    5.90
   3   5   5    3.10    2.70
  -4  -5  -5  136.49   19.20
  -4  -5  -5  143.89   10.50
  -4  -5  -5  138.49    9.60
  -4  -5  -5  129.29   11.00
  -4  -5  -5  105.09   11.00
   4   5   5  138.49    9.30
   4   5   5  135.39    9.20
  -5  -5  -5   55.39   14.50
  -5  -5  -5   62.39    7.90
  -5  -5  -5   51.99    8.10
   5   5   5   63.69    6.40
  -6  -5  -5    6.10    3.30
  -6  -5  -5    7.30    3.40
  -6  -5  -5   11.30   10.00
   6   5   5   11.80    3.10
   3  -6  -5    0.60    3.10
   3  -6  -5    0.80    3.10
   3  -6  -5    0.60    4.90
  -3   6   5   -0.40    3.70
  -3   6   5   -7.20    4.60
  -3   6   5    1.80    3.20
   2  -6  -5   49.60    6.60
   2  -6  -5   37.70    6.50
   2  -6  -5   37.40    5.60
   2  -6  -5   40.60    7.80
   2  -6  -5   57.89    8.40
   2  -6  -5   42.70    6.90
  -2   6   5   48.50    5.50
  -2   6   5   54.19    7.30
  -2   6   5   36.50    5.00
   1  -6  -5    1.10    3.00
   1  -6  -5    0.10    4.50
   1  -6  -5   13.40    7.90
   1  -6  -5    5.00    5.00
   1  -6  -5    5.30    4.70
   1  -6  -5    3.00    4.90
  -1   6   5    3.80    3.00
  -1   6   5    3.40    7.80
   0  -6  -5    4.60    4.90
   0  -6  -5    3.20    5.70
   0  -6  -5    7.30    6.50
   0  -6  -5    5.20    4.90
   0  -6  -5  -14.20    9.70
   0  -6  -5    0.00    4.50
   0   6   5    0.80    4.40
   0   6   5    1.30    3.40
  -1  -6  -5    4.00    3.10
  -1  -6  -5    6.90    5.40
  -1  -6  -5    6.40    5.00
  -1  -6  -5    5.60    4.50
  -1  -6  -5    1.30    6.90
  -1  -6  -5   -3.70    4.40
   1   6   5   -1.70    3.40
  -2  -6  -5   31.20    5.80
  -2  -6  -5   19.80    8.10
  -2  -6  -5   39.80    6.20
  -2  -6  -5   32.30    5.50
  -2  -6  -5   40.60    8.20
  -2  -6  -5   50.39    7.30
  -2  -6  -5   46.10    5.80
   2   6   5   27.40    4.60
  -3  -6  -5    3.60    4.10
  -3  -6  -5   -2.40    6.00
  -3  -6  -5   -2.20    3.70
  -3  -6  -5   -0.50    5.30
  -3  -6  -5   10.00    7.70
  -3  -6  -5   -2.00    4.80
  -3  -6  -5    2.10    4.90
   3   6   5   -2.20    4.60
   3   6   5    6.70    5.90
  -4  -6  -5   56.49    7.20
  -4  -6  -5   60.39    8.90
  -4  -6  -5  131.89   21.30
  -4  -6  -5   69.39   11.00
  -4  -6  -5   58.79    7.50
  -4  -6  -5   53.99    6.80
   4   6   5   58.89    7.80
  -5  -6  -5   23.90   15.40
  -5  -6  -5   30.80    5.20
  -5  -6  -5   21.20    4.60
   5   6   5   30.40    4.40
  -6  -6  -5   68.19    6.50
  -6  -6  -5   86.69   12.20
  -6  -6  -5   79.49    6.30
   6   6   5   75.59    5.80
   3  -7  -5    2.90    2.80
  -3   7   5    6.10    3.10
  -3   7   5    8.60    3.40
   2  -7  -5   30.30    5.30
   2  -7  -5   29.10    5.20
   2  -7  -5   22.10    5.90
  -2   7   5   23.40    3.60
  -2   7   5   25.10    5.60
  -2   7   5   20.60    4.40
   1  -7  -5    9.80    5.30
   1  -7  -5   11.50    4.70
   1  -7  -5   17.10    5.40
   1  -7  -5   15.70    4.30
  -1   7   5   11.00    3.30
  -1   7   5   16.90    3.70
  -1   7   5   10.40    7.20
   0  -7  -5    5.60    5.50
   0  -7  -5    8.00    4.50
   0  -7  -5    8.10    5.10
   0   7   5    7.80    3.70
  -1  -7  -5   31.30    7.40
  -1  -7  -5   33.90    5.40
  -1  -7  -5   25.80    5.60
  -1  -7  -5   25.60    5.20
  -1  -7  -5   28.00    5.20
   1   7   5   27.50    5.00
  -2  -7  -5    6.10    4.20
  -2  -7  -5   -1.60    4.10
  -2  -7  -5   -6.50    7.40
  -2  -7  -5   -2.10    4.00
  -2  -7  -5    0.30    4.60
  -2  -7  -5   -1.20    4.80
  -3  -7  -5   50.49   13.70
  -3  -7  -5   64.09    7.40
  -3  -7  -5   43.10    6.80
  -3  -7  -5   60.59    7.40
  -3  -7  -5   63.69    7.80
  -3  -7  -5   69.19    8.70
  -4  -7  -5   -1.40   15.70
  -4  -7  -5    5.30    4.10
  -4  -7  -5    6.60    4.40
  -4  -7  -5    1.20    3.70
  -5  -7  -5    4.60    3.40
  -5  -7  -5    5.90    3.50
  -5  -7  -5   15.70   15.40
   5   7   5    1.80    4.00
   2  -8  -5    8.50    3.20
  -2   8   5   13.40    2.90
  -2   8   5   10.20    3.90
   1  -8  -5   11.50    3.90
   1  -8  -5   11.30    4.00
   1  -8  -5   10.90    4.50
  -1   8   5   16.30    5.80
  -1   8   5    9.40    3.20
  -1   8   5    8.10    3.60
   0  -8  -5   13.40    5.80
   0  -8  -5    6.20    3.20
   0  -8  -5    6.60    3.90
   0   8   5   10.80    3.50
   0   8   5    8.70    3.40
  -1  -8  -5   27.60    6.50
  -1  -8  -5   18.90    4.20
  -1  -8  -5   19.60    4.40
   1   8   5   33.30    4.90
  -2  -8  -5   56.09    7.30
  -2  -8  -5   83.59    8.40
  -2  -8  -5   65.59    7.50
  -2  -8  -5   55.79    8.60
  -3  -8  -5   20.80    4.40
  -3  -8  -5   13.80    3.80
  -3  -8  -5   24.20    4.30
  -3  -8  -5   23.20    5.00
  -4  -8  -5   79.39   16.40
  -4  -8  -5   59.39    6.80
  -4  -8  -5   48.60    6.40
  -4  -8  -5   68.99    7.10
  -5  -8  -5    4.40    2.70
  -5  -8  -5   -0.50    2.40
   0  -9  -5    9.50    3.20
   0  -9  -5    9.40    4.60
   0  -9  -5    6.20    2.60
   0   9   5    9.80    3.20
  -1  -9  -5   -0.40    3.10
  -1  -9  -5   12.10    5.90
  -1  -9  -5    3.70    2.40
   1   9   5    4.80    3.70
   1   9   5    4.60    3.60
  -2  -9  -5    0.50    2.60
  -2  -9  -5   -2.10    3.20
  -3  -9  -5  111.29    9.20
  -3  -9  -5  123.89    7.90
  -3  -9  -5  126.49    8.20
  -3  -9  -5  135.19    8.00
  -4  -9  -5    0.60    2.60
  -4  -9  -5    2.70    2.80
  -4  -9  -5   -0.30    2.30
  -4  -9   6   -1.10    2.20
  -4  -9   6    0.40    2.80
  -4  -9   6   -0.10    2.30
   3   9  -6   24.20    3.90
  -3  -9   6   26.80    4.40
  -3  -9   6   23.40    4.10
  -3  -9   6   19.90    3.30
   2   9  -6   95.09    6.70
  -2  -9   6  100.99    7.70
  -2  -9   6   90.99    6.50
   1   9  -6    5.50    3.10
  -1  -9   6    4.10    2.70
  -1  -9   6    3.00    3.00
   0   9  -6    8.60    2.90
   0   9  -6    0.80    5.40
   0  -9   6    8.90    3.10
   0  -9   6    5.50    3.00
   5   8  -6    1.70    2.90
  -5  -8   6    2.70    3.50
  -5  -8   6    5.10    2.90
  -5  -8   6    6.60    2.80
   4   8  -6   42.50    5.80
  -4  -8   6   32.30    4.40
  -4  -8   6   27.80    4.20
  -4  -8   6   25.50    4.40
   3   8  -6   -4.00    3.50
  -3  -8   6    3.40    3.10
  -3  -8   6    4.50    4.10
  -3  -8   6    8.00    4.30
  -3  -8   6    1.00    3.70
   2   8  -6    4.80    3.50
  -2  -8   6    1.40    3.70
  -2  -8   6    6.90    4.10
  -2  -8   6   11.80    4.10
  -2  -8   6    6.50    4.60
   1   8  -6   -0.20    3.30
  -1  -8   6    1.60    3.50
  -1  -8   6    6.00    3.30
   0   8  -6  182.78   13.90
   0   8  -6  213.78   10.50
   0  -8   6  179.98   10.40
   0  -8   6  199.88   12.10
  -1   8  -6    4.90    4.00
  -1   8  -6   -3.80    3.70
  -1   8  -6   -0.90    2.80
   1  -8   6    1.40    4.70
   1  -8   6    0.20    3.50
  -2   8  -6    0.00    3.20
  -2   8  -6    5.80    3.20
   2  -8   6    0.40    3.40
   5   7  -6   43.00    5.40
  -5  -7   6   46.90    6.40
  -5  -7   6   44.80    6.20
  -5  -7   6   50.29    5.50
   4   7  -6    2.30    3.40
  -4  -7   6   -0.10    3.40
  -4  -7   6   -2.30    3.70
  -4  -7   6    0.20    3.60
   3   7  -6   11.90    4.10
  -3  -7   6   14.90    5.00
  -3  -7   6   14.60    4.70
  -3  -7   6   -1.90    5.80
  -3  -7   6   11.20    4.00
  -3  -7   6    9.50    5.50
   2   7  -6   19.90    4.30
  -2  -7   6   13.70    5.00
  -2  -7   6   24.00    5.40
  -2  -7   6   26.10    5.00
  -2  -7   6   22.60    5.30
  -2  -7   6   10.50    5.00
   1   7  -6  142.39    8.70
  -1  -7   6  123.49   11.20
  -1  -7   6  133.09   10.90
  -1  -7   6  122.89   10.10
  -1  -7   6  145.39    9.80
  -1  -7   6  149.29   11.10
   0   7  -6   90.19   11.50
   0   7  -6   98.29    7.40
   0  -7   6   89.39    6.30
   0  -7   6   86.99    8.50
   0  -7   6   94.99   12.50
   0  -7   6   90.09    8.40
   0  -7   6  121.39   10.10
  -1   7  -6   -0.50    2.90
  -1   7  -6    6.10    5.30
   1  -7   6    2.40    3.50
   1  -7   6   -2.70    4.80
   1  -7   6   -2.40    5.20
   1  -7   6   -2.20    4.30
  -2   7  -6    0.10    2.90
  -2   7  -6   -0.40    3.60
  -2   7  -6   -0.60    4.40
   2  -7   6    2.40    3.20
   2  -7   6   -0.70    3.80
  -3   7  -6    2.00    2.90
   3  -7   6    0.10    2.90
   3  -7   6    0.20    2.30
   6   6  -6    8.70    2.80
  -6  -6   6   11.20    3.10
  -6  -6   6   11.00    3.70
   5   6  -6   -6.70    7.30
   5   6  -6    7.60    3.20
  -5  -6   6    5.50    3.60
  -5  -6   6    2.10    3.30
  -5  -6   6    7.00    5.00
   4   6  -6  139.09    8.80
   4   6  -6  105.99   11.60
  -4  -6   6  138.69   10.10
  -4  -6   6  141.89   10.30
  -4  -6   6  127.79   20.90
  -4  -6   6  156.08   11.00
  -4  -6   6  127.99   11.00
   3   6  -6  426.86   19.20
   3   6  -6  417.06   17.80
  -3  -6   6  444.56   20.70
  -3  -6   6  402.66   18.60
  -3  -6   6  443.86   19.20
  -3  -6   6  446.16   20.50
  -3  -6   6  386.06   25.20
  -3  -6   6  400.96   19.20
   2   6  -6  119.59    9.60
   2   6  -6  124.49    9.80
   2   6  -6  132.99    8.70
  -2  -6   6  146.99    9.80
  -2  -6   6  137.59   11.20
  -2  -6   6  138.79    8.80
  -2  -6   6  107.49   10.60
  -2  -6   6  142.59   10.90
   1   6  -6   24.50    4.90
   1   6  -6   25.10    4.10
   1   6  -6   22.50    5.70
  -1  -6   6   20.70    6.30
  -1  -6   6   28.80    5.60
  -1  -6   6   20.50    3.00
  -1  -6   6   22.40    3.80
  -1  -6   6   15.50    3.60
  -1  -6   6   38.70    6.00
  -1  -6   6   22.30    5.30
  -1  -6   6   30.00    5.00
   0   6  -6   28.90    7.60
   0   6  -6   29.80    4.20
   0   6  -6   28.40    5.40
   0  -6   6   36.60    5.20
   0  -6   6   39.00    8.20
   0  -6   6   28.90    5.80
   0  -6   6   35.70    4.20
   0  -6   6   30.50    6.20
  -1   6  -6   39.40    6.80
  -1   6  -6   38.80    5.00
   1  -6   6   27.20    4.60
   1  -6   6   33.30    5.40
   1  -6   6   34.00    6.30
   1  -6   6   37.90    6.60
  -2   6  -6    2.40    3.80
  -2   6  -6   -2.50    2.70
  -2   6  -6    1.70    4.10
   2  -6   6   -4.30    5.80
   2  -6   6    1.10    3.40
   2  -6   6   -0.90    6.50
  -3   6  -6    3.90    7.50
  -3   6  -6   -1.60    3.30
  -3   6  -6    2.00    3.70
   3  -6   6    0.00    2.90
   6   5  -6    8.20    2.90
   6   5  -6   11.10    4.40
  -6  -5   6   10.90    4.10
  -6  -5   6    9.00    3.10
   5   5  -6   -4.50    5.50
   5   5  -6   -2.10    3.00
  -5  -5   6    1.40    6.00
  -5  -5   6    0.30    4.00
  -5  -5   6    4.80    4.60
   4   5  -6   28.90    4.20
   4   5  -6   24.00    5.30
   4   5  -6   15.70    7.80
  -4  -5   6   26.80    2.70
  -4  -5   6   31.50    5.80
  -4  -5   6   27.70    3.70
  -4  -5   6   25.20    5.60
  -4  -5   6   27.70    5.10
  -4  -5   6   25.70    5.90
  -4  -5   6   24.40    9.80
   3   5  -6  150.18    9.20
   3   5  -6  129.59    8.80
  -3  -5   6  148.69    6.20
  -3  -5   6  145.89    7.00
  -3  -5   6  142.89   10.30
  -3  -5   6  130.19   14.80
  -3  -5   6  150.78   10.70
  -3  -5   6  149.99    8.90
  -3  -5   6  136.09   17.50
  -3  -5   6  156.08   11.90
   2   5  -6   85.59    6.30
   2   5  -6   66.49    6.80
  -2  -5   6   80.79    5.10
  -2  -5   6   72.09    5.70
  -2  -5   6   82.59    9.50
  -2  -5   6   76.19    4.10
  -2  -5   6   58.09    8.40
   1   5  -6  142.49    8.80
   1   5  -6  151.78    8.60
   1   5  -6  165.98    8.50
  -1  -5   6  147.79    8.00
  -1  -5   6  156.58    8.20
  -1  -5   6  162.38    6.90
   0   5  -6  224.88   10.90
   0   5  -6  227.58   10.60
   0   5  -6  211.38   10.30
   0  -5   6  246.78   14.30
   0  -5   6  219.08    9.70
   0  -5   6  233.08   10.60
   0  -5   6  221.78   14.20
  -1   5  -6  359.16   15.90
  -1   5  -6  342.57   17.20
  -1   5  -6  361.06   15.10
   1  -5   6  354.56   16.70
   1  -5   6  360.96   14.90
   1  -5   6  332.97   17.80
   1  -5   6  347.47   17.70
  -2   5  -6    4.20    4.70
  -2   5  -6    8.20    3.20
  -2   5  -6    1.90    3.60
   2  -5   6   -3.00    4.60
   2  -5   6    7.10    7.50
   2  -5   6    5.10    4.40
  -3   5  -6    7.30    3.60
  -3   5  -6    6.70    4.10
  -3   5  -6    7.60    9.50
  -3   5  -6    3.20    5.60
   3  -5   6    8.90    4.00
  -4   5  -6   11.50    5.60
  -4   5  -6   11.00    3.30
   4  -5   6    9.60    3.10
   6   4  -6   50.29    7.00
   6   4  -6   59.99    5.70
  -6  -4   6   59.39    8.80
  -6  -4   6   63.89    6.60
   5   4  -6   41.30    6.20
   5   4  -6   47.40    6.00
  -5  -4   6   37.90    7.00
  -5  -4   6   28.60    5.10
  -5  -4   6   34.30    4.60
  -5  -4   6   35.00    6.40
   4   4  -6   37.30    5.60
   4   4  -6   43.70    6.30
   4   4  -6   42.10    7.60
  -4  -4   6   34.90    4.90
  -4  -4   6   41.40    6.80
  -4  -4   6   27.20    5.80
  -4  -4   6   37.50    5.10
  -4  -4   6   44.30    6.00
  -4  -4   6   38.10    7.70
   3   4  -6   65.09    5.40
   3   4  -6   58.09    5.00
   3   4  -6   57.79    6.00
  -3  -4   6   43.30    5.90
  -3  -4   6   79.59   11.90
  -3  -4   6   52.29    4.90
  -3  -4   6   64.49    9.30
   2   4  -6   17.70    2.70
  -2  -4   6   23.40    3.00
  -2  -4   6   21.90    3.00
  -2  -4   6   19.40    2.20
   1   4  -6   76.19    4.80
  -1  -4   6   71.19    5.10
  -1  -4   6   72.19    3.90
  -1  -4   6   74.19    4.60
  -1  -4   6   69.79    4.40
   0   4  -6   38.50    3.70
   0   4  -6   39.60    3.80
   0  -4   6   37.10    3.60
   0  -4   6   36.30    3.20
   0  -4   6   39.10    3.70
  -1   4  -6    5.50    2.30
  -1   4  -6   -3.20    2.50
  -1   4  -6   -2.90    2.60
   1  -4   6   -1.00    1.90
   1  -4   6    3.70    1.90
   1  -4   6   -0.10    2.40
  -2   4  -6   22.80    4.00
  -2   4  -6   33.20    4.20
  -2   4  -6   28.80    5.50
   2  -4   6   31.10    7.40
   2  -4   6   37.30    5.10
   2  -4   6   33.60    5.80
   2  -4   6   21.20    4.40
  -3   4  -6   32.20    5.30
  -3   4  -6   46.00    6.10
  -3   4  -6   42.50    6.20
  -3   4  -6   31.90    8.30
   3  -4   6   27.10    6.10
   3  -4   6   36.90    8.10
  -4   4  -6   10.30    4.10
  -4   4  -6   16.10    5.60
   4  -4   6   10.20    4.80
   4  -4   6   12.50    4.50
  -5   4  -6    3.70    4.20
  -5   4  -6    6.30    3.40
   5  -4   6    7.30    2.90
   6   3  -6    0.30    2.90
   6   3  -6   -0.30    3.50
  -6  -3   6   -1.60    2.80
  -6  -3   6    1.80    3.00
   5   3  -6    4.20    3.30
   5   3  -6    5.80    5.60
   5   3  -6    0.10    4.60
  -5  -3   6   -2.60    5.70
  -5  -3   6    5.90    5.60
  -5  -3   6    1.50    4.10
  -5  -3   6    4.20    3.50
   4   3  -6   -2.10    3.80
   4   3  -6    0.50    2.60
   4   3  -6  -10.80    5.50
   4   3  -6   -0.70    3.30
  -4  -3   6   -3.30    3.70
  -4  -3   6    2.20    5.10
  -4  -3   6    4.00    3.10
  -4  -3   6    7.10    4.60
  -4  -3   6    3.20    5.80
   3   3  -6   15.40    3.20
   3   3  -6   15.80    2.50
   3   3  -6   14.40    2.80
  -3  -3   6   11.70    2.50
   2   3  -6   17.90    2.00
   2   3  -6   17.90    2.60
  -2  -3   6   23.20    2.80
  -2  -3   6   15.80    3.10
   1   3  -6   58.19    3.80
  -1  -3   6   59.19    3.60
  -1  -3   6   54.69    4.00
  -1  -3   6   62.39    3.30
  -1  -3   6   60.69    3.40
   0   3  -6   21.50    2.50
   0   3  -6   17.90    2.40
   0  -3   6   18.80    2.40
   0  -3   6   15.60    2.50
   0  -3   6   21.70    2.40
  -1   3  -6   62.29    4.30
  -1   3  -6   72.69    4.30
   1  -3   6   70.49    3.70
   1  -3   6   70.59    4.60
   1  -3   6   64.89    4.70
  -2   3  -6  221.88   10.40
  -2   3  -6  228.78   10.30
   2  -3   6  224.18    9.90
   2  -3   6  237.18   11.10
   2  -3   6  229.18   10.70
  -3   3  -6  123.69   10.30
  -3   3  -6  133.59    9.70
  -3   3  -6  128.39    9.40
  -3   3  -6   98.69   12.70
  -3   3  -6  139.99    8.30
   3  -3   6  137.19   11.40
   3  -3   6  132.69   11.70
   3  -3   6  128.99   10.80
   3  -3   6  139.69    9.80
  -4   3  -6    4.90    5.30
  -4   3  -6    5.10    4.10
   4  -3   6    1.80    4.80
  -5   3  -6    1.00    3.60
  -5   3  -6   -0.20    4.00
   5  -3   6    3.40    3.30
   5  -3   6   -3.10    3.60
   6   2  -6   18.80    3.90
   6   2  -6   22.00    4.50
  -6  -2   6   19.20    4.00
  -6  -2   6   15.00    3.40
   5   2  -6   -2.30    4.00
   5   2  -6    5.00    3.10
   5   2  -6   -0.60    5.70
  -5  -2   6    3.40    3.40
  -5  -2   6   -5.80    7.00
  -5  -2   6    7.70    5.30
  -5  -2   6    1.70    4.20
   4   2  -6   19.20    3.90
   4   2  -6   13.10    3.10
   4   2  -6   13.70    4.20
   4   2  -6   10.60    5.10
  -4  -2   6   21.30    6.30
  -4  -2   6   -3.00    7.50
  -4  -2   6   29.90    5.10
  -4  -2   6   15.50    3.50
   3   2  -6   21.20    2.90
   3   2  -6   19.70    2.70
   3   2  -6   21.10    3.20
  -3  -2   6   14.60    2.60
   2   2  -6  218.38    8.30
   2   2  -6  206.78    8.70
  -2  -2   6  190.88    9.20
  -2  -2   6  213.08    8.70
   1   2  -6  269.97    9.50
   1   2  -6  279.37   10.30
  -1  -2   6  263.47    9.80
  -1  -2   6  265.97   10.10
  -1  -2   6  264.77    9.50
  -1  -2   6  256.87   10.20
   0   2  -6  233.98    9.10
   0  -2   6  242.38    9.20
   0  -2   6  235.78    8.30
   0  -2   6  228.98    9.00
   0  -2   6  248.58    9.00
  -1   2  -6   -1.00    1.10
  -1   2  -6    1.20    1.20
   1  -2   6    1.10    1.60
   1  -2   6    0.70    0.90
   1  -2   6   -0.80    1.20
  -2   2  -6   86.09    5.00
  -2   2  -6   87.59    5.90
   2  -2   6   89.99    5.00
   2  -2   6   91.19    6.20
   2  -2   6   82.79    5.30
  -3   2  -6  505.35   19.60
  -3   2  -6  452.65   20.00
  -3   2  -6  502.85   22.40
  -3   2  -6  515.85   19.90
  -3   2  -6  522.45   21.30
   3  -2   6  515.05   21.80
   3  -2   6  477.35   21.30
   3  -2   6  516.05   20.00
   3  -2   6  481.15   19.80
   3  -2   6  489.75   23.30
  -4   2  -6   -0.20    4.60
  -4   2  -6   -1.00    4.70
   4  -2   6   -8.10    6.20
   4  -2   6    0.50    4.50
   4  -2   6    2.40    4.60
  -5   2  -6    2.40    3.70
  -5   2  -6   -1.40    5.30
  -5   2  -6    5.10    4.80
   5  -2   6    3.60    5.10
   5  -2   6   -3.00    3.30
   6   1  -6    9.40    3.60
   6   1  -6    9.20    4.40
  -6  -1   6    8.70    3.20
  -6  -1   6    2.30    3.10
   5   1  -6   77.19    7.00
   5   1  -6   75.99    8.20
  -5  -1   6   88.29    8.30
  -5  -1   6   75.29    9.40
   4   1  -6   64.09    5.90
   4   1  -6   61.29    8.60
   4   1  -6   46.40    6.60
   4   1  -6   50.89    5.90
  -4  -1   6   59.09    6.70
  -4  -1   6   61.89    8.60
  -4  -1   6   44.20    8.20
   3   1  -6   22.10    2.90
   3   1  -6   10.70    4.90
   3   1  -6   11.60    2.30
   3   1  -6   19.10    3.10
  -3  -1   6   18.10    2.90
   2   1  -6  224.98    9.60
   2   1  -6  237.58    9.20
   2   1  -6  233.18    9.20
  -2  -1   6  221.18    8.40
  -2  -1   6  244.28    9.30
   1   1  -6  470.75   17.20
   1   1  -6  490.65   17.00
   1   1  -6  505.95   17.40
  -1  -1   6  469.55   17.00
  -1  -1   6  474.75   16.90
   0   1  -6  262.87    9.90
   0  -1   6  265.47    9.90
   0  -1   6  282.17    9.60
   0  -1   6  271.47    9.90
  -1   1  -6   25.10    2.30
  -1   1  -6   24.30    1.90
   1  -1   6   31.20    2.80
   1  -1   6   26.10    2.00
   1  -1   6   26.40    2.20
  -2   1  -6    1.80    1.30
   2  -1   6    4.80    1.50
   2  -1   6    7.10    2.60
   2  -1   6    2.20    1.50
  -3   1  -6   96.29    5.90
   3  -1   6   96.39    6.20
   3  -1   6   89.29    8.60
   3  -1   6   97.99    6.20
  -4   1  -6   -1.50    5.00
  -4   1  -6    7.40    5.40
  -4   1  -6    4.00    4.60
   4  -1   6    6.70    8.40
   4  -1   6    8.70    3.30
   4  -1   6    5.00    4.70
   4  -1   6    5.50    4.90
  -5   1  -6   26.80    5.70
  -5   1  -6   16.30    4.50
  -5   1  -6   28.50    7.20
  -5   1  -6   25.80    5.60
   5  -1   6    9.00    7.60
   5  -1   6   38.10    5.20
   5  -1   6   42.10    5.70
  -6   1  -6   -0.70    2.30
   6  -1   6   -2.30    2.30
   6  -1   6   -7.20    6.70
   6   0  -6    2.70    6.70
   6   0  -6   -0.90    2.90
  -6   0   6   -0.60    2.50
  -6   0   6    0.60    2.80
   5   0  -6   11.00    4.20
   5   0  -6   18.30    4.40
   5   0  -6    7.20    7.50
  -5   0   6   19.30    6.40
  -5   0   6   27.10    5.40
   4   0  -6   32.40    5.20
   4   0  -6   46.70    7.00
   4   0  -6   49.10    6.00
   4   0  -6   29.20    8.80
   4   0  -6   38.30    5.90
  -4   0   6   50.79    5.90
  -4   0   6   63.09    8.80
  -4   0   6   45.60    6.60
   3   0  -6   33.40    4.00
   3   0  -6   47.80    6.50
   3   0  -6   36.60    4.80
  -3   0   6   27.40    5.30
  -3   0   6   35.00    4.00
   2   0  -6 1080.69   40.40
   2   0  -6 1166.98   40.30
  -2   0   6 1189.48   40.20
   1   0  -6   75.59    3.60
   1   0  -6   85.09    3.80
   1   0  -6   76.69    3.40
  -1   0   6   75.49    3.50
   0   0  -6  774.52   27.50
   0   0  -6  787.32   27.20
   0   0  -6  819.52   27.50
   0   0   6  812.82   27.60
  -1   0  -6   27.50    2.00
  -1   0  -6   28.80    1.50
  -1   0  -6   27.20    2.20
   1   0   6   28.30    1.60
   1   0   6   25.40    1.90
   1   0   6   27.80    2.50
   1   0   6   27.70    1.80
  -2   0  -6  251.97    9.40
   2   0   6  249.68    9.60
   2   0   6  242.78   10.50
   2   0   6  246.18    9.90
   2   0   6  245.08    9.90
  -3   0  -6    0.80    1.80
   3   0   6    3.20    2.40
   3   0   6    2.90    1.90
   3   0   6    4.60    1.90
  -4   0  -6  360.16   15.90
  -4   0  -6  346.97   19.20
  -4   0  -6  320.77   16.70
   4   0   6  354.86   16.20
   4   0   6  380.36   15.40
   4   0   6  357.16   17.00
  -5   0  -6   -4.20    3.40
  -5   0  -6    0.50    5.30
  -5   0  -6    1.40    5.10
   5   0   6    0.80    3.00
  -6   0  -6    3.80    5.80
  -6   0  -6    3.60    2.90
  -6   0  -6    9.80    5.30
   6   0   6    1.50    4.70
   6   0   6    5.90    3.00
   6  -1  -6    2.50    4.60
   6  -1  -6    1.60    2.90
  -6   1   6    2.90    2.50
  -6   1   6    1.00    2.80
   5  -1  -6   37.10    7.20
   5  -1  -6   43.90    6.50
  -5   1   6   36.50    6.10
  -5   1   6   37.90    5.90
   4  -1  -6   33.00    6.20
   4  -1  -6   11.10    6.30
   4  -1  -6   12.20    5.10
   4  -1  -6   19.30    4.90
   4  -1  -6   16.90    4.60
  -4   1   6   29.50    6.50
  -4   1   6    9.50    4.70
  -4   1   6   12.30    5.30
   3  -1  -6  111.79    7.70
   3  -1  -6  113.49    7.10
   3  -1  -6  121.09    6.30
   3  -1  -6  117.09    8.00
  -3   1   6  124.39    6.90
  -3   1   6  123.29    7.70
  -3   1   6  122.99    7.20
   2  -1  -6  461.95   17.20
   2  -1  -6  465.65   17.50
  -2   1   6  465.15   17.10
  -2   1   6  431.16   17.20
   1  -1  -6  975.20   32.90
   1  -1  -6  940.71   32.90
   1  -1  -6  901.01   32.30
  -1   1   6  946.41   32.70
   0  -1  -6   90.09    3.60
   0  -1  -6   90.89    3.60
   0  -1  -6   90.69    3.50
   0  -1  -6   92.89    4.00
   0   1   6   95.49    3.50
   0   1   6   89.69    3.90
  -1  -1  -6  340.47   12.20
  -1  -1  -6  333.77   12.10
  -1  -1  -6  341.77   12.70
   1   1   6  347.77   12.30
   1   1   6  355.26   11.90
  -2  -1  -6    9.80    1.40
  -2  -1  -6    6.70    1.70
  -2  -1  -6    9.10    1.30
  -2  -1  -6    5.60    2.00
   2   1   6    7.30    1.60
   2   1   6    9.30    1.30
   2   1   6    5.60    1.60
  -3  -1  -6  257.77   10.40
  -3  -1  -6  262.97   10.60
   3   1   6  242.28   10.90
   3   1   6  255.37   11.00
  -4  -1  -6  147.89   14.50
  -4  -1  -6  154.98    8.70
  -4  -1  -6  156.38   10.40
  -4  -1  -6  176.48   13.30
  -4  -1  -6  147.69   11.70
   4   1   6  160.58    9.70
   4   1   6  155.08   12.10
   4   1   6  163.88    8.70
  -5  -1  -6   20.50    5.80
  -5  -1  -6   10.90    7.70
  -5  -1  -6   22.90    4.80
  -5  -1  -6   23.10    5.90
   5   1   6   22.80    4.10
  -6  -1  -6    2.90    4.40
  -6  -1  -6   -0.10    2.60
  -6  -1  -6    1.40    4.50
   6   1   6   -2.90    2.80
   6   1   6    0.50    3.20
   5  -2  -6   17.90    5.10
   5  -2  -6    7.10    4.20
  -5   2   6   16.30    5.00
  -5   2   6   10.10    4.30
   4  -2  -6   16.70    6.10
   4  -2  -6   42.90   10.10
   4  -2  -6   29.20    5.80
  -4   2   6   34.10    5.70
  -4   2   6   29.70    5.10
  -4   2   6   38.20    7.50
   3  -2  -6   27.90    5.50
   3  -2  -6   20.90    5.60
   3  -2  -6   36.20    4.60
   3  -2  -6   36.10    5.80
  -3   2   6   25.30    4.00
  -3   2   6   26.60    3.70
  -3   2   6   22.90    4.00
  -3   2   6   24.50    5.20
   2  -2  -6  187.88    8.40
   2  -2  -6  175.68    7.20
   2  -2  -6  188.88    8.60
  -2   2   6  180.68    8.50
  -2   2   6  179.88    8.30
  -2   2   6  189.18    8.60
   1  -2  -6  433.06   15.90
   1  -2  -6  428.56   15.80
  -1   2   6  426.26   15.80
   0  -2  -6 1889.91   64.89
   0  -2  -6 1902.21   65.39
   0  -2  -6 1926.21   65.39
   0   2   6 1895.21   65.09
  -1  -2  -6   41.00    2.90
  -1  -2  -6   39.90    2.50
  -2  -2  -6  113.89    5.70
  -2  -2  -6  115.19    5.20
  -2  -2  -6  113.89    4.70
   2   2   6   99.89    4.40
   2   2   6  118.69    5.30
  -3  -2  -6  259.47   11.30
  -3  -2  -6  266.97   10.90
   3   2   6  267.27   11.30
   3   2   6  262.77   10.70
  -4  -2  -6    9.20    9.20
  -4  -2  -6    4.50    5.60
  -4  -2  -6    0.00    3.70
  -4  -2  -6    2.80    3.10
  -4  -2  -6   -0.30    5.80
  -4  -2  -6   -1.80    5.20
   4   2   6    0.40    2.80
   4   2   6   -1.60    3.10
   4   2   6   12.80    6.70
  -5  -2  -6   -6.90    4.20
  -5  -2  -6   -6.00    5.90
  -5  -2  -6    4.80    3.50
  -5  -2  -6   10.70    5.60
  -5  -2  -6    2.20    5.80
   5   2   6   -5.40    4.80
   5   2   6   -0.90    2.50
  -6  -2  -6    3.80    4.30
  -6  -2  -6   -1.80    3.80
  -6  -2  -6    1.20    2.80
   6   2   6    3.40    3.70
   6   2   6   -3.90    2.60
   5  -3  -6    0.40    3.50
   5  -3  -6    7.30    5.00
  -5   3   6    2.10    4.10
  -5   3   6    3.80    3.50
   4  -3  -6   -5.80   10.10
   4  -3  -6    3.90    5.10
   4  -3  -6    6.30    4.70
  -4   3   6    7.30    7.40
  -4   3   6    8.10    4.20
  -4   3   6    8.90    4.60
   3  -3  -6   45.70    6.90
   3  -3  -6   42.40    6.70
   3  -3  -6   57.59    8.60
  -3   3   6   52.99    6.30
  -3   3   6   46.00    9.40
  -3   3   6   50.19    7.00
  -3   3   6   46.60    5.30
  -3   3   6   38.10    5.80
   2  -3  -6   94.99    6.20
   2  -3  -6   82.89    5.90
  -2   3   6   90.49    5.90
  -2   3   6   92.59    5.90
  -2   3   6   88.19    6.00
   1  -3  -6 1463.95   50.29
   1  -3  -6 1437.96   50.29
   1  -3  -6 1443.16   50.29
  -1   3   6 1414.76   50.39
   0  -3  -6    0.00    1.30
   0  -3  -6    4.00    1.50
   0  -3  -6    2.60    1.00
   0   3   6    0.90    1.10
  -1  -3  -6 1297.17   45.60
  -1  -3  -6 1322.77   45.80
   1   3   6 1304.97   45.30
  -2  -3  -6    6.40    1.90
  -2  -3  -6   12.80    2.10
   2   3   6    9.50    1.50
   2   3   6   14.70    2.10
  -3  -3  -6  153.48    7.30
  -3  -3  -6  155.98    7.90
  -3  -3  -6  141.99    6.00
   3   3   6  121.59    6.40
   3   3   6  146.99    7.30
  -4  -3  -6   -4.00    4.00
  -4  -3  -6   -0.80    5.20
  -4  -3  -6    4.10    5.00
  -4  -3  -6    9.20   10.10
  -4  -3  -6    3.10    3.20
  -4  -3  -6    2.20    3.80
  -4  -3  -6    0.10    5.00
   4   3   6    0.30    3.80
   4   3   6    3.40    3.20
  -5  -3  -6  191.78   10.30
  -5  -3  -6  186.28   16.40
  -5  -3  -6  210.28   12.70
  -5  -3  -6  173.38   13.50
  -5  -3  -6  194.78   13.00
   5   3   6  211.68   10.60
   5   3   6  180.88   13.30
  -6  -3  -6    1.50    3.60
  -6  -3  -6   -0.70    3.70
   6   3   6    1.10    3.60
   6   3   6    3.90    2.70
   5  -4  -6   -0.20    2.90
   5  -4  -6   -2.80    3.90
  -5   4   6    4.70    2.90
  -5   4   6    0.20    4.10
   4  -4  -6   -0.80    3.60
  -4   4   6    7.20    4.50
  -4   4   6    8.20    7.80
  -4   4   6    5.60    3.70
   3  -4  -6    5.30    4.30
   3  -4  -6    1.90    5.40
  -3   4   6    4.00    3.60
  -3   4   6    4.80    3.00
  -3   4   6   -1.20    4.30
   2  -4  -6    1.70    4.00
   2  -4  -6    9.70    3.50
   2  -4  -6   -7.50    6.60
   2  -4  -6   11.40    4.70
   2  -4  -6   11.60    5.30
  -2   4   6   -0.30    3.10
  -2   4   6    7.60    5.50
  -2   4   6   10.80    3.00
  -2   4   6   10.30    2.90
   1  -4  -6   11.50    3.10
   1  -4  -6    8.90    2.30
  -1   4   6   11.20    3.00
  -1   4   6    9.80    2.50
   0  -4  -6    4.80    2.00
   0  -4  -6    4.50    2.00
   0  -4  -6    5.50    1.40
   0   4   6    3.10    1.90
  -1  -4  -6    9.90    2.10
  -1  -4  -6   13.60    2.30
   1   4   6   15.00    2.10
   1   4   6   15.80    2.30
  -2  -4  -6  482.75   18.10
  -2  -4  -6  470.85   18.30
   2   4   6  452.25   17.30
   2   4   6  474.75   17.40
  -3  -4  -6  111.69    7.10
  -3  -4  -6  115.99    6.80
   3   4   6  119.09    6.70
  -4  -4  -6   56.59    9.10
  -4  -4  -6   61.59    8.80
  -4  -4  -6   62.39   10.70
  -4  -4  -6   56.29    7.90
  -4  -4  -6   51.79    6.50
   4   4   6   59.79    8.10
   4   4   6   48.40    6.40
  -5  -4  -6   74.09    8.40
  -5  -4  -6   75.79    9.20
  -5  -4  -6   68.69   12.00
  -5  -4  -6   49.70   11.80
   5   4   6   44.40    7.90
   5   4   6   56.59    7.70
   5   4   6   60.69    6.50
  -6  -4  -6   44.10    6.70
  -6  -4  -6   35.70   10.20
  -6  -4  -6   45.60    6.80
   6   4   6   45.10    6.20
   6   4   6   45.70    5.40
   4  -5  -6   -1.20    3.40
   4  -5  -6   -2.00    2.80
  -4   5   6    1.30    3.20
   3  -5  -6   -0.50    4.20
  -3   5   6    2.40    2.80
  -3   5   6   -3.60    3.90
  -3   5   6    2.30    4.10
   2  -5  -6    1.00    6.80
   2  -5  -6    2.80    3.80
   2  -5  -6    6.00    4.20
   2  -5  -6    6.40    6.10
  -2   5   6    5.30    2.80
  -2   5   6   11.90    5.80
  -2   5   6    7.00    3.10
   1  -5  -6   66.19    8.70
   1  -5  -6   63.09    9.30
   1  -5  -6   52.99    4.60
   1  -5  -6   56.19    7.90
  -1   5   6   40.90    5.20
  -1   5   6   43.30    8.70
  -1   5   6   49.50    6.20
   0  -5  -6   99.69    6.50
   0  -5  -6   94.59    4.40
   0  -5  -6   94.99    4.90
   0   5   6   95.49    6.30
   0   5   6   88.59    7.50
  -1  -5  -6   32.20    4.10
  -1  -5  -6   28.60    4.30
   1   5   6   27.50    4.00
  -2  -5  -6   32.80    4.20
  -2  -5  -6   32.70    4.60
   2   5   6   24.20    4.40
   2   5   6   36.40    4.50
   2   5   6   32.90    4.20
  -3  -5  -6  126.19   11.20
  -3  -5  -6  130.69   11.40
  -3  -5  -6  120.79    9.70
  -3  -5  -6  137.59    8.00
  -3  -5  -6  121.79   13.10
  -3  -5  -6  137.49   11.70
   3   5   6  132.09    8.00
  -4  -5  -6    3.70    4.70
  -4  -5  -6    5.60    4.50
  -4  -5  -6   -1.20    8.40
  -4  -5  -6    3.00    4.80
  -4  -5  -6    6.10    4.30
   4   5   6    1.00    4.20
   4   5   6    2.30    4.20
  -5  -5  -6   11.00    4.30
  -5  -5  -6    6.20   13.00
  -5  -5  -6    5.10    3.70
   5   5   6    6.60    3.30
  -6  -5  -6    7.00   10.50
  -6  -5  -6    8.60    3.40
  -6  -5  -6    5.90    3.30
   6   5   6    8.90    2.80
   3  -6  -6   -2.00    4.70
   3  -6  -6    1.50    3.10
   3  -6  -6    3.40    3.70
  -3   6   6   -0.50    4.70
  -3   6   6    7.20    3.90
  -3   6   6    1.60    2.90
   2  -6  -6    9.40    5.60
   2  -6  -6   13.60    5.60
   2  -6  -6   10.30    4.00
   2  -6  -6    4.90    6.30
   2  -6  -6    7.10    4.30
   2  -6  -6    5.90    5.70
  -2   6   6   19.10    5.90
  -2   6   6    6.80    3.60
  -2   6   6    8.70    3.10
   1  -6  -6   11.20    5.20
   1  -6  -6    5.20    4.60
   1  -6  -6    0.60    5.40
   1  -6  -6    5.90    7.40
   1  -6  -6    3.40    3.30
   1  -6  -6   10.20    4.70
  -1   6   6    6.80    3.00
  -1   6   6    3.50    7.20
  -1   6   6    8.00    3.20
   0  -6  -6  116.89   16.90
   0  -6  -6  135.79   10.50
   0  -6  -6  126.09    9.60
   0  -6  -6  136.19   12.30
   0  -6  -6  121.39   10.50
   0   6   6  109.69    7.90
   0   6   6  125.29    9.20
  -1  -6  -6   40.30    6.20
  -1  -6  -6   38.70    5.70
  -1  -6  -6   32.60    5.10
  -1  -6  -6   39.40    8.00
  -1  -6  -6   38.00    5.60
  -1  -6  -6   37.60    6.20
  -1  -6  -6   38.70    6.80
   1   6   6   20.10    4.40
  -2  -6  -6    9.60    3.80
  -2  -6  -6   14.80   14.90
  -2  -6  -6   17.00    6.00
  -2  -6  -6   13.00    5.00
  -2  -6  -6   14.80    3.80
  -2  -6  -6   22.20    5.00
  -2  -6  -6    5.50    7.50
  -2  -6  -6   25.50    7.90
  -2  -6  -6   17.50    5.00
   2   6   6   11.10    4.10
  -3  -6  -6   18.30    4.80
  -3  -6  -6   17.20    4.90
  -3  -6  -6   17.40    6.10
  -3  -6  -6   19.70    4.90
  -3  -6  -6   23.00    7.10
  -3  -6  -6   19.40    6.60
  -3  -6  -6   19.10    5.30
   3   6   6   11.70    6.80
   3   6   6   11.20    4.80
  -4  -6  -6   58.69    7.70
  -4  -6  -6   55.09    8.50
  -4  -6  -6   48.70   11.70
  -4  -6  -6   79.69   10.80
  -4  -6  -6   59.89    7.50
  -4  -6  -6   56.39    7.50
   4   6   6   58.39    7.80
  -5  -6  -6    9.70   14.30
  -5  -6  -6   18.30    4.60
  -5  -6  -6   16.20    4.80
   5   6   6   18.70    4.30
  -6  -6  -6   39.00   11.40
  -6  -6  -6   23.80    3.70
  -6  -6  -6   14.00    3.70
   6   6   6   18.20    3.30
   3  -7  -6   16.50    3.30
  -3   7   6   19.30    3.30
  -3   7   6   23.00    3.90
   2  -7  -6    1.30    4.10
   2  -7  -6    5.70    5.40
   2  -7  -6    2.20    4.60
   2  -7  -6   -1.40    6.50
  -2   7   6    8.50    4.00
  -2   7   6    4.20    4.60
  -2   7   6    5.00    2.90
   1  -7  -6   22.80    5.30
   1  -7  -6   11.50    4.30
   1  -7  -6   19.90    5.40
   1  -7  -6   -0.10    8.30
  -1   7   6   19.10    6.90
  -1   7   6   11.40    3.40
  -1   7   6   24.30    4.20
   0  -7  -6   -2.30    4.50
   0  -7  -6    7.20    5.20
   0  -7  -6    2.00    4.50
   0   7   6    7.10    3.50
  -1  -7  -6   14.50    5.40
  -1  -7  -6   17.50    4.80
  -1  -7  -6   24.00    5.30
  -1  -7  -6   19.60    4.50
  -1  -7  -6   14.70    6.10
   1   7   6   21.20    4.90
  -2  -7  -6   -0.70    4.20
  -2  -7  -6   -2.50    7.10
  -2  -7  -6   11.30    4.40
  -2  -7  -6    5.90    4.90
  -2  -7  -6    3.60    4.60
  -2  -7  -6    7.20    4.50
  -3  -7  -6   27.60    5.90
  -3  -7  -6   36.30   13.30
  -3  -7  -6   26.40    6.20
  -3  -7  -6   25.70    6.30
  -3  -7  -6   28.10    4.80
  -3  -7  -6   29.10    5.10
  -4  -7  -6    2.00   14.60
  -4  -7  -6   -0.70    4.60
  -4  -7  -6    2.60    3.40
  -4  -7  -6    4.10    4.00
  -5  -7  -6   -1.80    3.00
  -5  -7  -6   -8.00    3.10
  -5  -7  -6   -1.70   14.90
   5   7   6    1.60    4.30
   2  -8  -6   -2.70    2.90
  -2   8   6   -2.10    3.70
  -2   8   6   -1.20    2.60
   1  -8  -6    1.50    3.70
   1  -8  -6    6.50    3.80
   1  -8  -6   -3.50    3.30
  -1   8   6    1.00    6.00
  -1   8   6    4.70    3.60
  -1   8   6    3.40    2.80
   0  -8  -6   76.79    7.00
   0  -8  -6   77.39    9.90
   0  -8  -6   76.09    8.40
   0   8   6   81.19    7.00
   0   8   6   78.19    6.80
  -1  -8  -6   -1.40    5.50
  -1  -8  -6    4.90    4.20
  -1  -8  -6    5.20    4.00
   1   8   6    0.40    4.30
  -2  -8  -6   16.10    4.10
  -2  -8  -6   24.40    7.40
  -2  -8  -6   35.30    5.60
  -2  -8  -6   31.00    5.20
  -2  -8  -6   34.20    5.90
  -3  -8  -6   20.50   13.20
  -3  -8  -6   -1.90    3.70
  -3  -8  -6    3.10    4.30
  -3  -8  -6   -0.30    3.50
  -3  -8  -6    0.60    3.70
  -4  -8  -6   99.49    8.20
  -4  -8  -6   89.09   16.10
  -4  -8  -6   98.49    8.00
  -5  -8  -6    2.90    2.40
  -5  -8  -6    2.50    2.50
   0  -9  -6   30.10    4.50
   0  -9  -6   42.10    5.80
   0  -9  -6   37.70    5.70
   0   9   6   25.50    3.70
  -1  -9  -6   20.20    6.00
  -1  -9  -6    9.80    2.70
  -1  -9  -6    8.30    3.20
   1   9   6   11.90    3.80
   1   9   6   23.50    4.10
  -2  -9  -6    0.40    3.10
  -2  -9  -6   -0.70    2.50
  -3  -9  -6    1.60    2.80
  -3  -9  -6    1.60    3.00
  -3  -9  -6   -1.20    3.60
  -3  -9  -6    3.90    2.60
  -4  -9  -6    0.00    2.60
  -4  -9  -6    2.90    2.50
  -4  -9  -6   -2.80    2.70
  -4  -9   7   11.80    2.70
  -4  -9   7    9.10    3.20
   3   9  -7   22.40    3.70
  -3  -9   7   13.70    3.80
  -3  -9   7   10.60    4.00
  -3  -9   7   24.60    3.70
   2   9  -7   -1.00    2.90
  -2  -9   7    6.40    2.90
  -2  -9   7    7.00    3.50
   1   9  -7    4.20    3.00
  -1  -9   7    1.50    2.70
  -1  -9   7    5.30    2.70
   0   9  -7   10.40    3.00
   0   9  -7    1.00    4.90
   0  -9   7   10.30    3.50
   0  -9   7    5.00    3.10
   5   8  -7   -1.00    2.90
  -5  -8   7   -3.30    2.70
  -5  -8   7    0.40    2.60
  -5  -8   7    1.10    3.30
   4   8  -7    6.10    3.30
  -4  -8   7   13.30    3.80
  -4  -8   7   10.20    3.30
  -4  -8   7   10.90    3.60
   3   8  -7   60.59    6.30
  -3  -8   7   38.80    5.70
  -3  -8   7   56.69    7.90
  -3  -8   7   65.89    7.70
  -3  -8   7   59.19    7.70
   2   8  -7   99.69    7.60
  -2  -8   7  108.49    9.10
  -2  -8   7  101.79    9.40
  -2  -8   7   93.79    8.90
  -2  -8   7  104.09    7.90
   1   8  -7  101.69   12.80
   1   8  -7  104.89    7.60
  -1  -8   7   90.59    8.50
  -1  -8   7   86.49    7.50
   0   8  -7   13.50    3.60
   0   8  -7    9.40    5.40
   0  -8   7   14.70    4.50
   0  -8   7    7.80    3.70
  -1   8  -7   12.80    4.00
  -1   8  -7    4.40    3.90
  -1   8  -7    6.90    3.00
   1  -8   7   -0.40    4.70
   1  -8   7    3.00    3.70
   2  -8   7    3.10    3.60
   5   7  -7   11.80    3.20
  -5  -7   7    2.10    3.30
  -5  -7   7   14.00    4.10
  -5  -7   7    5.90    3.50
   4   7  -7   15.50    4.00
  -4  -7   7   12.40    3.90
  -4  -7   7   20.20    4.70
  -4  -7   7   20.70    4.60
   3   7  -7   16.00    4.20
  -3  -7   7   19.70    4.50
  -3  -7   7   21.80    4.50
  -3  -7   7   15.90    5.40
  -3  -7   7   32.40    5.50
   2   7  -7  150.28    9.30
  -2  -7   7  135.89   10.80
  -2  -7   7  149.19   11.00
  -2  -7   7  152.18   11.30
  -2  -7   7  136.89   10.40
  -2  -7   7  146.29    9.90
   1   7  -7   31.10    8.60
   1   7  -7   40.50    4.90
  -1  -7   7   33.20    6.20
  -1  -7   7   30.90    5.80
  -1  -7   7   43.30    6.00
  -1  -7   7   41.50    5.70
  -1  -7   7   24.50    5.20
  -1  -7   7   48.50    7.70
   0   7  -7   -1.10    6.10
   0   7  -7    3.90    3.20
   0  -7   7    4.20    4.20
   0  -7   7    1.40    3.40
   0  -7   7    4.10    4.50
   0  -7   7    3.10    4.70
   0  -7   7    1.50    7.20
  -1   7  -7   45.90    6.70
  -1   7  -7   66.49    6.30
   1  -7   7   52.39    9.00
   1  -7   7   42.40    6.00
   1  -7   7   63.39    7.00
   1  -7   7   57.69    8.30
  -2   7  -7    9.90    3.90
  -2   7  -7   10.90    4.80
  -2   7  -7    7.50    3.30
   2  -7   7    2.60    3.20
   2  -7   7    9.00    4.50
  -3   7  -7    5.30    2.90
   3  -7   7    4.50    3.10
   3  -7   7    1.50    2.40
   6   6  -7   77.99    5.50
  -6  -6   7   80.49    6.00
  -6  -6   7   76.79    7.00
   5   6  -7    6.50    3.10
   5   6  -7    3.20    6.30
  -5  -6   7   -2.10    4.90
  -5  -6   7    5.80    3.30
  -5  -6   7    1.00    3.50
   4   6  -7    8.60    3.60
   4   6  -7    5.40    7.30
  -4  -6   7    7.60    5.70
  -4  -6   7    1.10   10.80
  -4  -6   7    3.50    4.10
  -4  -6   7    7.80    4.80
  -4  -6   7    3.10    4.00
   3   6  -7    1.50    5.40
   3   6  -7    6.20    3.70
  -3  -6   7   -1.20    5.40
  -3  -6   7    4.70    3.90
  -3  -6   7    1.80    4.50
  -3  -6   7    6.80    4.40
  -3  -6   7   -3.80    9.70
  -3  -6   7    4.50    3.90
   2   6  -7   40.20    5.00
   2   6  -7   49.30    6.40
   2   6  -7   33.60    5.70
  -2  -6   7   40.20    6.70
  -2  -6   7   46.50    6.30
  -2  -6   7   39.60    3.10
  -2  -6   7   63.99    8.50
  -2  -6   7   48.50    6.30
  -2  -6   7   40.80    5.60
  -2  -6   7   38.40    2.60
  -2  -6   7   29.10    6.30
   1   6  -7   -4.30    5.20
   1   6  -7   -5.40    3.20
   1   6  -7    1.00    4.20
  -1  -6   7    3.90    4.70
  -1  -6   7    3.40    5.80
  -1  -6   7    1.40    3.00
  -1  -6   7    3.10    4.80
  -1  -6   7   -1.10    2.00
  -1  -6   7    4.90    4.10
  -1  -6   7    3.90    4.60
  -1  -6   7   -1.60    4.40
   0   6  -7   91.39    6.70
   0   6  -7   66.69    8.50
   0   6  -7   82.99    8.90
   0  -6   7   81.89    8.70
   0  -6   7   77.59    9.10
   0  -6   7   61.39    8.80
   0  -6   7   89.39    8.50
   0  -6   7   84.59    5.70
  -1   6  -7   20.70    6.10
  -1   6  -7   22.60    4.10
   1  -6   7   12.30    6.10
   1  -6   7   23.60    4.50
   1  -6   7   28.30    6.30
   1  -6   7   31.00    5.40
  -2   6  -7    6.00    4.50
  -2   6  -7    9.20    4.20
  -2   6  -7    3.90    3.20
   2  -6   7    6.80    6.10
   2  -6   7    0.60    3.70
  -3   6  -7    3.50    3.30
  -3   6  -7   -0.40   10.90
  -3   6  -7    1.80    3.90
   3  -6   7   -0.70    2.80
   6   5  -7   -7.10    3.90
   6   5  -7   -1.60    2.50
  -6  -5   7   -0.30    2.70
  -6  -5   7   -0.10    4.40
   5   5  -7   76.99   10.00
   5   5  -7   79.69    6.90
  -5  -5   7   74.99    8.30
  -5  -5   7   78.69   10.10
  -5  -5   7   69.19    8.50
   4   5  -7   19.40    7.30
   4   5  -7   13.00    3.40
   4   5  -7   10.30    4.90
  -4  -5   7   12.40    7.90
  -4  -5   7   10.80    5.00
  -4  -5   7   11.50    5.10
  -4  -5   7   10.80    2.20
  -4  -5   7   15.60    4.00
  -4  -5   7   14.70    3.50
  -4  -5   7    8.70    4.80
  -4  -5   7   17.00    4.80
   3   5  -7    5.70    3.60
   3   5  -7    4.50    3.30
  -3  -5   7    2.10    5.10
  -3  -5   7    0.50    8.30
  -3  -5   7   -5.40    7.50
  -3  -5   7    7.30    4.80
  -3  -5   7   -0.10    1.70
  -3  -5   7    0.70    3.00
  -3  -5   7    7.50    4.70
  -3  -5   7   -0.80    3.00
   2   5  -7  445.06   17.80
   2   5  -7  391.06   17.30
  -2  -5   7  441.46   17.60
  -2  -5   7  439.66   20.10
  -2  -5   7  426.46   16.50
  -2  -5   7  416.76   18.60
  -2  -5   7  447.86   16.00
   1   5  -7   10.30    3.00
   1   5  -7   12.30    3.50
   1   5  -7    5.80    3.00
  -1  -5   7    9.40    2.00
  -1  -5   7    7.40    2.50
  -1  -5   7   13.20    3.90
   0   5  -7   95.39    6.90
   0   5  -7   89.49    6.50
   0   5  -7   94.39    6.60
   0  -5   7   89.09    6.20
   0  -5   7   82.79   10.20
   0  -5   7   89.89    5.50
   0  -5   7   86.29    9.10
   0  -5   7  100.69   10.40
  -1   5  -7    9.50    4.00
  -1   5  -7   16.40    5.90
  -1   5  -7   22.00    3.70
   1  -5   7   10.40    6.30
   1  -5   7   20.00    7.30
   1  -5   7   14.60    3.60
   1  -5   7   12.30    4.90
  -2   5  -7   -2.30    2.70
  -2   5  -7   -3.10    4.40
   2  -5   7   -5.60    4.20
   2  -5   7    2.60    4.60
   2  -5   7   -6.70    7.50
  -3   5  -7   26.80    5.20
  -3   5  -7   18.80    4.10
  -3   5  -7   30.10    9.30
  -3   5  -7   13.30    6.20
   3  -5   7   18.80    4.80
  -4   5  -7    2.80    3.10
  -4   5  -7    2.20    5.40
   4  -5   7    0.60    2.90
   6   4  -7   89.19    6.80
   6   4  -7  107.99    7.90
  -6  -4   7   97.09    7.60
   5   4  -7    5.40    3.20
   5   4  -7    3.00    5.00
  -5  -4   7   16.30    5.90
  -5  -4   7    4.70    4.10
  -5  -4   7    2.80    3.50
   4   4  -7   82.89   11.70
   4   4  -7   66.19    7.30
   4   4  -7   85.59    6.70
  -4  -4   7   77.09   10.20
  -4  -4   7   80.79    8.70
  -4  -4   7   81.59    8.00
  -4  -4   7   83.09    7.60
  -4  -4   7   67.69   10.70
  -4  -4   7   82.19    9.70
   3   4  -7    2.20    3.10
   3   4  -7   -5.60    2.70
   3   4  -7   -2.50    2.40
  -3  -4   7    2.20    4.80
  -3  -4   7   -4.20    6.90
  -3  -4   7    1.20    2.40
   2   4  -7   16.50    2.80
  -2  -4   7   21.80    3.40
  -2  -4   7   20.50    2.40
  -2  -4   7   18.50    2.80
   1   4  -7  504.85   19.00
  -1  -4   7  500.05   18.20
  -1  -4   7  501.95   18.70
  -1  -4   7  490.25   18.80
  -1  -4   7  478.95   18.70
   0   4  -7  471.05   18.40
   0   4  -7  473.15   18.70
   0   4  -7  504.85   18.90
   0  -4   7  487.95   18.50
   0  -4   7  505.85   18.90
   0  -4   7  485.45   18.30
  -1   4  -7  221.78   10.40
  -1   4  -7  223.78   10.00
  -1   4  -7  241.28   10.60
   1  -4   7  228.28   10.70
   1  -4   7  207.98    8.90
   1  -4   7  238.98   10.40
  -2   4  -7   52.49    5.60
  -2   4  -7   33.80   12.20
  -2   4  -7   61.39    6.70
  -2   4  -7   55.89    8.60
   2  -4   7   46.40    6.40
   2  -4   7   60.59    6.70
   2  -4   7   40.80    7.50
  -3   4  -7   13.20    8.10
  -3   4  -7   13.30    3.80
  -3   4  -7   17.40    5.50
  -3   4  -7   14.70    4.70
   3  -4   7   19.60    8.40
   3  -4   7   14.20    5.10
  -4   4  -7    0.70    4.90
  -4   4  -7    5.20    3.70
   4  -4   7    2.40    4.00
   4  -4   7    4.20    4.60
  -5   4  -7   10.60    3.20
  -5   4  -7   20.30    5.10
   5  -4   7   12.80    2.90
   6   3  -7    3.10    3.50
   6   3  -7   -0.40    2.90
  -6  -3   7    1.20    2.80
  -6  -3   7    1.90    2.80
   5   3  -7   24.70    3.80
   5   3  -7   18.10    6.20
   5   3  -7   26.50    5.50
  -5  -3   7   29.80    6.60
  -5  -3   7   29.40    4.60
  -5  -3   7   20.50    4.80
  -5  -3   7   25.60    6.00
   4   3  -7   -3.70    5.30
   4   3  -7    6.80    3.90
   4   3  -7    0.60    4.30
   4   3  -7    9.00    3.20
  -4  -3   7    8.60    3.90
  -4  -3   7    8.70    4.60
  -4  -3   7    4.20    7.00
  -4  -3   7    2.10    4.80
  -4  -3   7    7.90    3.50
   3   3  -7   23.20    3.40
   3   3  -7   28.60    3.70
   3   3  -7   21.50    2.80
  -3  -3   7   28.60    3.80
   2   3  -7    2.80    1.70
   2   3  -7    0.90    1.10
  -2  -3   7    0.90    2.90
  -2  -3   7    4.10    1.70
   1   3  -7  174.18    7.60
  -1  -3   7  173.18    7.40
  -1  -3   7  171.08    7.10
  -1  -3   7  173.78    7.80
  -1  -3   7  177.18    7.20
   0   3  -7    0.70    1.50
   0   3  -7   -0.10    1.30
   0  -3   7   -0.80    1.40
   0  -3   7    0.40    1.40
   0  -3   7   -2.00    1.30
  -1   3  -7  133.39    7.50
  -1   3  -7  144.59    6.90
  -1   3  -7  154.28    7.00
   1  -3   7  145.69    7.20
   1  -3   7  153.68    7.30
   1  -3   7  147.79    6.20
  -2   3  -7   61.09    5.50
  -2   3  -7   64.69    5.30
   2  -3   7   62.99    5.40
   2  -3   7   57.59    6.10
   2  -3   7   63.09    4.70
  -3   3  -7   12.60    6.90
  -3   3  -7    6.20    4.30
  -3   3  -7   10.80    3.70
  -3   3  -7   10.40    4.80
  -3   3  -7    1.90    4.70
   3  -3   7   15.10    5.30
   3  -3   7    5.30    6.00
   3  -3   7    3.10    6.20
   3  -3   7    6.60    4.40
  -4   3  -7   33.50    5.50
  -4   3  -7   35.80    6.00
   4  -3   7   37.00    6.20
  -5   3  -7   24.70    4.70
  -5   3  -7   31.50    4.70
  -5   3  -7   27.60    6.40
   5  -3   7   23.10    4.20
   5  -3   7   14.20    4.20
   6   2  -7   22.10    4.30
   6   2  -7   16.60    3.90
  -6  -2   7   21.50    3.70
  -6  -2   7   10.40    3.20
   5   2  -7    7.00    4.40
   5   2  -7   10.30    3.50
   5   2  -7   13.00    5.90
  -5  -2   7   11.80    5.20
  -5  -2   7   12.20    3.80
  -5  -2   7    4.50    3.90
   4   2  -7  106.69    7.20
   4   2  -7   84.99    9.50
   4   2  -7   96.39    6.80
   4   2  -7  100.99    7.90
  -4  -2   7   88.69    6.90
  -4  -2   7   89.69   10.50
  -4  -2   7   80.19    8.00
  -4  -2   7   68.89    9.30
   3   2  -7   90.99    5.40
   3   2  -7   79.79    5.80
   3   2  -7   78.29    5.10
  -3  -2   7   89.49    5.40
   2   2  -7  141.19    6.10
   2   2  -7  142.79    6.60
  -2  -2   7  139.29    5.20
  -2  -2   7  150.18    6.60
   1   2  -7   73.79    3.90
  -1  -2   7   72.29    3.20
  -1  -2   7   72.79    3.40
  -1  -2   7   74.09    3.70
   0   2  -7  403.26   15.00
   0  -2   7  406.26   14.20
   0  -2   7  407.86   15.00
   0  -2   7  408.36   14.90
   0  -2   7  422.96   14.80
  -1   2  -7  174.88    7.20
  -1   2  -7  174.08    7.30
   1  -2   7  169.48    7.50
   1  -2   7  171.78    6.90
   1  -2   7  168.88    7.60
  -2   2  -7   14.50    3.00
  -2   2  -7   11.60    2.10
   2  -2   7    8.40    3.40
   2  -2   7   13.20    2.30
   2  -2   7    7.80    2.10
  -3   2  -7   50.19    7.90
  -3   2  -7   45.90    6.80
  -3   2  -7   31.10    6.40
  -3   2  -7   57.09    8.00
  -3   2  -7   51.39    5.60
   3  -2   7   46.50    6.10
   3  -2   7   45.70    7.50
   3  -2   7   34.60    6.50
   3  -2   7   42.70    5.60
   3  -2   7   39.40    6.20
  -4   2  -7   -2.60    4.70
  -4   2  -7    2.70    4.80
   4  -2   7    9.60    6.60
   4  -2   7    4.40    4.50
   4  -2   7    4.50    4.60
  -5   2  -7    7.40    5.20
  -5   2  -7    4.90    5.00
  -5   2  -7   11.40    3.90
   5  -2   7    1.00    3.50
   5  -2   7   11.70    5.60
   6   1  -7   46.00    7.30
   6   1  -7   47.70    6.40
  -6  -1   7   42.80    5.70
  -6  -1   7   42.80    6.00
   5   1  -7    6.20    6.90
   5   1  -7    0.30    3.70
   5   1  -7    2.20    3.20
  -5  -1   7   10.50    5.20
  -5  -1   7   -1.10    3.60
   4   1  -7    0.50    4.60
   4   1  -7    2.30    3.00
   4   1  -7   -1.20    2.80
   4   1  -7    5.90    3.60
  -4  -1   7    4.50    7.10
  -4  -1   7   -1.00    4.40
   3   1  -7  726.73   26.70
   3   1  -7  697.13   26.50
   3   1  -7  747.63   26.60
   3   1  -7  680.33   27.80
  -3  -1   7  742.53   26.70
   2   1  -7   32.50    2.70
   2   1  -7   33.70    3.70
   2   1  -7   35.30    2.70
  -2  -1   7   33.70    2.20
  -2  -1   7   40.70    2.90
   1   1  -7   18.50    1.90
   1   1  -7   16.20    1.60
   1   1  -7   21.10    2.20
  -1  -1   7   15.40    1.90
  -1  -1   7   18.70    1.60
   0   1  -7   17.40    1.90
   0  -1   7   17.00    1.30
   0  -1   7   15.10    1.50
   0  -1   7   18.30    1.80
  -1   1  -7  198.28    7.30
  -1   1  -7  180.18    7.00
  -1   1  -7  196.58    7.70
   1  -1   7  189.38    7.90
   1  -1   7  189.68    7.60
   1  -1   7  180.68    7.30
  -2   1  -7   70.69    3.80
   2  -1   7   56.79    5.40
   2  -1   7   58.19    4.30
   2  -1   7   68.19    4.10
   2  -1   7   63.09    3.90
  -3   1  -7  929.81   33.40
   3  -1   7  902.01   33.60
   3  -1   7  931.81   34.00
   3  -1   7  958.90   33.80
   3  -1   7  896.41   35.00
  -4   1  -7    3.10    5.50
  -4   1  -7   -1.80    4.40
  -4   1  -7    4.30    5.60
   4  -1   7    3.50    3.20
   4  -1   7    8.50    4.60
   4  -1   7    2.60    8.40
   4  -1   7    2.20    5.10
  -5   1  -7   16.00    5.50
  -5   1  -7   25.80    4.60
  -5   1  -7   10.50    5.80
   5  -1   7   26.50    4.90
   5  -1   7   26.70    4.70
   5  -1   7   27.50    8.00
  -6   1  -7   10.90    2.90
   6  -1   7   14.60    9.70
   6  -1   7   16.00    3.20
   6   0  -7   40.90    7.60
   6   0  -7   50.39    5.80
  -6   0   7   34.00    5.30
  -6   0   7   51.09    5.70
   5   0  -7    3.70    7.10
   5   0  -7   -5.80    3.90
   5   0  -7    4.60    3.60
  -5   0   7    4.60    4.10
  -5   0   7    3.30    6.10
   4   0  -7    6.20    4.30
   4   0  -7    2.30    3.10
   4   0  -7    5.60    3.60
   4   0  -7    1.70    4.20
   4   0  -7   16.70    7.90
  -4   0   7   -3.00    5.50
  -4   0   7    6.70    4.90
  -4   0   7    4.10    4.00
   3   0  -7  211.28    9.40
   3   0  -7  209.78   10.00
   3   0  -7  222.08   10.00
   3   0  -7  203.48   11.30
  -3   0   7  235.68   10.00
  -3   0   7  208.98   11.30
   2   0  -7    4.00    1.60
   2   0  -7    1.70    1.20
   2   0  -7    3.30    2.30
  -2   0   7    2.70    1.40
   1   0  -7  141.29    5.90
   1   0  -7  142.29    5.80
   1   0  -7  140.89    5.60
  -1   0   7  139.39    5.60
   0   0  -7    1.90    0.80
   0   0  -7    1.60    0.50
   0   0  -7    2.20    0.90
   0   0   7    0.90    0.80
  -1   0  -7    7.70    1.20
  -1   0  -7    9.70    1.60
  -1   0  -7    9.20    1.00
   1   0   7    7.80    1.00
   1   0   7   10.00    1.80
   1   0   7    6.60    1.00
   1   0   7    9.30    1.20
  -2   0  -7  509.35   17.90
  -2   0  -7  510.05   18.40
   2   0   7  500.55   18.10
   2   0   7  481.05   18.30
   2   0   7  482.85   18.80
   2   0   7  507.05   18.40
  -3   0  -7  336.67   13.00
   3   0   7  337.07   13.70
   3   0   7  308.37   13.40
   3   0   7  328.77   13.00
  -4   0  -7   -1.60    4.40
  -4   0  -7   -5.90    4.40
  -4   0  -7   -4.40    3.50
  -4   0  -7   -4.00    8.30
   4   0   7    0.10    4.60
   4   0   7   -3.00    4.00
  -5   0  -7  238.68   13.20
  -5   0  -7  256.77   14.40
  -5   0  -7  281.07   15.00
   5   0   7  236.68   12.20
  -6   0  -7    4.60    2.70
  -6   0  -7    3.00    4.70
   6   0   7    4.10    4.80
   6   0   7   -0.60    2.60
   6  -1  -7    3.00    2.80
   6  -1  -7   -1.10    4.50
  -6   1   7    1.80    2.80
  -6   1   7    1.90    2.50
   5  -1  -7   16.00    6.00
   5  -1  -7   12.20    4.20
  -5   1   7   18.90    5.20
  -5   1   7   12.50    4.60
   4  -1  -7   -0.70    5.80
   4  -1  -7    5.10    4.40
   4  -1  -7    6.90    4.50
   4  -1  -7   10.30    8.00
  -4   1   7    4.40    5.80
  -4   1   7    5.80    4.60
  -4   1   7    1.80    6.20
   3  -1  -7  202.38   10.00
   3  -1  -7  194.38    8.80
   3  -1  -7  205.58   11.00
   3  -1  -7  194.98    9.90
  -3   1   7  191.98    9.50
  -3   1   7  198.58   10.00
  -3   1   7  203.88    9.50
   2  -1  -7  246.88   10.30
   2  -1  -7  231.58    9.30
   2  -1  -7  244.58   10.10
  -2   1   7  241.48   10.20
  -2   1   7  248.38    9.90
   1  -1  -7  235.48    8.90
   1  -1  -7  243.48    9.50
   1  -1  -7  256.97    9.60
  -1   1   7  253.87    9.40
   0  -1  -7   35.10    1.80
   0  -1  -7   34.10    1.80
   0  -1  -7   37.90    2.00
   0  -1  -7   36.60    2.30
   0   1   7   31.70    2.30
   0   1   7   37.80    1.80
  -1  -1  -7   27.40    1.70
  -1  -1  -7   21.70    2.20
   1   1   7   24.70    1.10
   1   1   7   24.40    1.90
  -2  -1  -7   69.39    3.50
  -2  -1  -7   65.99    3.20
  -2  -1  -7   64.79    4.10
  -2  -1  -7   72.49    4.10
   2   1   7   66.79    3.80
   2   1   7   67.29    3.90
   2   1   7   70.99    3.40
  -3  -1  -7  257.17   10.20
  -3  -1  -7  243.68    9.90
   3   1   7  239.18   10.70
   3   1   7  230.28    9.50
   3   1   7  235.48   10.20
   3   1   7  256.17   10.70
  -4  -1  -7   16.00    6.10
  -4  -1  -7    0.60    3.30
  -4  -1  -7   11.00    5.90
  -4  -1  -7    0.80    4.10
  -4  -1  -7    9.60    7.90
   4   1   7    3.70    2.70
   4   1   7    3.50    5.30
   4   1   7    6.20    3.30
  -5  -1  -7   32.70    5.10
  -5  -1  -7   26.10    5.70
  -5  -1  -7   26.20    5.60
   5   1   7   38.70    5.50
  -6  -1  -7   11.50    3.10
  -6  -1  -7    5.50    4.70
  -6  -1  -7    7.90    4.20
   6   1   7   10.50    3.30
   6   1   7    4.40    3.30
   5  -2  -7    1.80    4.00
   5  -2  -7    3.30    4.30
  -5   2   7    2.60    4.10
  -5   2   7    0.20    4.10
   4  -2  -7    3.20    5.10
   4  -2  -7   12.90    4.60
   4  -2  -7   -2.60    8.70
  -4   2   7    9.50    6.40
  -4   2   7   12.20    4.50
  -4   2   7   11.00    5.00
   3  -2  -7   14.30    5.20
   3  -2  -7    5.70    4.00
   3  -2  -7   18.00    5.60
   3  -2  -7   14.00    3.70
  -3   2   7   10.50    3.20
  -3   2   7   13.70    4.70
  -3   2   7   10.30    3.30
  -3   2   7   17.80    3.80
   2  -2  -7  442.16   16.70
   2  -2  -7  482.05   18.20
   2  -2  -7  487.45   18.40
  -2   2   7  454.55   17.90
  -2   2   7  479.45   18.10
  -2   2   7  482.05   18.00
   1  -2  -7   30.00    2.60
   1  -2  -7   19.30    2.50
  -1   2   7   27.20    2.40
  -1   2   7   20.80    2.80
   0  -2  -7 2863.71   97.59
   0  -2  -7 2884.91   97.09
   0  -2  -7 2921.71   97.49
   0   2   7 2914.01   97.29
   0   2   7 2689.63   96.59
  -1  -2  -7  182.08    7.50
  -1  -2  -7  177.38    7.10
  -2  -2  -7    8.40    1.50
  -2  -2  -7    7.10    1.70
  -2  -2  -7    8.20    1.30
   2   2   7    8.30    1.60
   2   2   7    7.50    1.20
  -3  -2  -7  288.27   12.50
  -3  -2  -7  315.87   12.40
   3   2   7  316.17   12.80
   3   2   7  312.97   12.20
  -4  -2  -7  258.57   15.60
  -4  -2  -7  273.17   12.10
  -4  -2  -7  249.58   14.30
  -4  -2  -7  280.67   21.80
  -4  -2  -7  227.48   14.70
  -4  -2  -7  248.18   12.70
   4   2   7  263.27   12.70
   4   2   7  263.97   16.10
   4   2   7  264.27   11.90
  -5  -2  -7   12.90    6.90
  -5  -2  -7   -3.40    6.10
  -5  -2  -7   -0.70    3.50
  -5  -2  -7    2.90    5.20
  -5  -2  -7    5.30    5.00
   5   2   7    1.30    3.00
  -6  -2  -7   24.10    4.80
  -6  -2  -7   15.80    4.50
  -6  -2  -7   26.40    3.50
   6   2   7   21.00    4.40
   6   2   7   20.40    3.50
   5  -3  -7   35.30    5.50
   5  -3  -7   20.10    5.40
  -5   3   7   30.70    4.70
  -5   3   7   26.20    5.20
   4  -3  -7    4.20    9.70
   4  -3  -7    4.20    4.30
   4  -3  -7    4.80    5.40
  -4   3   7    1.80    4.40
  -4   3   7    0.30    7.10
  -4   3   7    5.00    3.70
   3  -3  -7   51.99    6.70
   3  -3  -7   70.29    7.90
   3  -3  -7   43.80    7.00
   3  -3  -7   45.80    6.10
  -3   3   7   68.19    8.80
  -3   3   7   62.69   10.10
  -3   3   7   67.19    7.40
  -3   3   7   53.99    5.70
  -3   3   7   52.79    6.40
   2  -3  -7    2.10    2.70
   2  -3  -7    1.50    2.40
  -2   3   7    2.20    2.20
  -2   3   7   -0.50    2.20
  -2   3   7   -2.60    2.10
   1  -3  -7 1615.24   56.29
   1  -3  -7 1622.24   56.49
   1  -3  -7 1612.34   56.49
  -1   3   7 1626.54   56.59
   0  -3  -7   41.40    3.30
   0  -3  -7   47.40    2.60
   0  -3  -7   49.99    3.50
   0   3   7   45.10    3.00
  -1  -3  -7   63.59    4.10
  -1  -3  -7   67.59    3.90
   1   3   7   66.59    3.40
  -2  -3  -7   32.10    3.00
  -2  -3  -7   33.30    3.40
   2   3   7   32.00    2.80
   2   3   7   28.00    2.50
  -3  -3  -7 1124.49   39.80
  -3  -3  -7 1114.99   37.70
  -3  -3  -7 1113.49   39.00
   3   3   7  956.70   38.10
   3   3   7 1140.89   39.20
  -4  -3  -7  200.48   10.50
  -4  -3  -7  197.58   10.90
  -4  -3  -7  207.18    9.80
  -4  -3  -7  200.58   13.20
  -4  -3  -7  200.28   12.60
  -4  -3  -7  221.98   20.40
  -4  -3  -7  225.08   14.50
   4   3   7  206.28   11.20
   4   3   7  193.08   10.20
  -5  -3  -7  135.89   10.40
  -5  -3  -7  143.39   11.10
  -5  -3  -7  125.79   14.40
  -5  -3  -7  132.89    8.50
  -5  -3  -7  109.49   12.60
   5   3   7  117.89   11.20
   5   3   7  129.99    8.30
  -6  -3  -7    3.80    3.70
  -6  -3  -7   -7.60    7.90
  -6  -3  -7    0.20    3.60
   6   3   7   -1.00    2.60
   6   3   7   -1.20    3.60
   5  -4  -7   -0.90    2.30
   5  -4  -7   -3.80    4.10
  -5   4   7    0.30    4.60
  -5   4   7    1.50    3.00
   4  -4  -7   20.70    5.40
   4  -4  -7   31.10    5.30
  -4   4   7   28.10    5.20
  -4   4   7   17.30    4.20
  -4   4   7   14.80    8.50
   3  -4  -7   37.70    5.70
   3  -4  -7   32.10    6.30
  -3   4   7   29.80    4.10
  -3   4   7   25.50    4.60
  -3   4   7   33.60    5.70
   2  -4  -7    3.30    5.00
   2  -4  -7   15.50    5.00
   2  -4  -7   17.60    3.80
   2  -4  -7    5.70    6.30
  -2   4   7   18.00    3.40
  -2   4   7    5.80    5.40
  -2   4   7    9.30    3.60
  -2   4   7   17.30    3.30
   1  -4  -7    5.20    2.10
   1  -4  -7    3.40    2.80
  -1   4   7    5.40    2.10
  -1   4   7    5.60    2.70
   0  -4  -7    4.30    2.00
   0  -4  -7    2.40    1.10
   0  -4  -7   -0.10    1.60
   0   4   7   -1.00    1.60
  -1  -4  -7  100.39    5.60
  -1  -4  -7   99.19    5.60
   1   4   7  103.39    5.10
   1   4   7   95.29    4.60
  -2  -4  -7  137.59    6.80
  -2  -4  -7  130.09    7.00
   2   4   7  130.59    6.20
   2   4   7  131.29    6.20
  -3  -4  -7   20.70    6.30
  -3  -4  -7   24.40    3.80
  -3  -4  -7   15.90    3.00
  -3  -4  -7   14.90    7.50
   3   4   7   15.90    3.20
   3   4   7   13.10    2.30
  -4  -4  -7   46.70   10.20
  -4  -4  -7   40.10    6.10
  -4  -4  -7   38.00    6.30
  -4  -4  -7   36.20    5.90
  -4  -4  -7   45.80    5.40
   4   4   7   18.30    5.30
   4   4   7   44.50    6.40
  -5  -4  -7  114.19   15.40
  -5  -4  -7  116.49    9.90
  -5  -4  -7  103.29   10.50
   5   4   7   96.89   12.10
   5   4   7  107.99    7.60
  -6  -4  -7   -1.90    9.70
  -6  -4  -7    3.60    3.40
  -6  -4  -7    9.20    4.00
   6   4   7    6.40    2.90
   6   4   7    6.00    5.30
   4  -5  -7    6.90    3.60
   4  -5  -7    0.70    3.00
  -4   5   7    1.90    2.90
   3  -5  -7    3.80    4.30
   3  -5  -7    5.70    4.20
  -3   5   7    6.00    4.50
  -3   5   7    8.30    3.40
  -3   5   7    8.90    4.30
   2  -5  -7   -0.10    6.70
   2  -5  -7    6.60    4.50
   2  -5  -7   -1.10    3.60
   2  -5  -7  -10.50    5.70
  -2   5   7    4.60    3.20
  -2   5   7    3.60    2.80
  -2   5   7    4.10    5.40
   1  -5  -7    7.00    5.50
   1  -5  -7   17.80    5.80
   1  -5  -7   11.70    2.80
   1  -5  -7    7.80    4.70
   1  -5  -7   11.60    4.90
  -1   5   7    6.30    3.20
  -1   5   7   11.90    7.90
  -1   5   7   11.00    3.20
   0  -5  -7   64.59   10.00
   0  -5  -7   93.89    4.60
   0  -5  -7   90.79    4.10
   0  -5  -7   74.79    6.40
   0   5   7   91.09    7.50
   0   5   7   89.99    6.10
  -1  -5  -7 1228.68   43.00
  -1  -5  -7 1239.88   43.30
   1   5   7 1093.89   41.60
   1   5   7 1248.48   43.00
  -2  -5  -7   67.79    5.60
  -2  -5  -7   67.79    5.70
  -2  -5  -7   64.19    9.10
   2   5   7   69.99    5.10
   2   5   7   70.19    5.20
   2   5   7   75.99    5.50
  -3  -5  -7    6.30    4.40
  -3  -5  -7    1.50    3.00
  -3  -5  -7   -0.60    5.40
  -3  -5  -7    4.40    6.20
  -3  -5  -7   -2.40    5.10
  -3  -5  -7  -10.70    5.70
   3   5   7   -0.90    3.00
  -4  -5  -7  421.36   24.00
  -4  -5  -7  429.06   20.50
  -4  -5  -7  428.76   19.20
  -4  -5  -7  467.25   20.20
  -4  -5  -7  430.76   21.10
   4   5   7  437.26   19.20
  -5  -5  -7   30.30   10.80
  -5  -5  -7   36.30    6.10
  -5  -5  -7   35.80    5.50
   5   5   7   41.50    5.90
  -6  -5  -7   15.30    4.00
  -6  -5  -7   21.20    4.10
  -6  -5  -7   32.10   11.40
   6   5   7   19.60    3.30
   3  -6  -7    1.70    4.50
   3  -6  -7   -0.40    3.20
   3  -6  -7   -3.40    3.30
  -3   6   7    0.60    3.60
  -3   6   7   -2.40    2.90
  -3   6   7   -1.70    4.50
   2  -6  -7   28.30    6.60
   2  -6  -7   41.90    6.80
   2  -6  -7   38.40    6.50
   2  -6  -7   52.39    8.70
   2  -6  -7   35.10    5.50
   2  -6  -7   36.00    5.90
  -2   6   7   50.09    5.60
  -2   6   7   57.29    7.40
  -2   6   7   59.49    6.50
   1  -6  -7   10.80    7.40
   1  -6  -7    0.10    4.90
   1  -6  -7   -5.80    4.90
   1  -6  -7   -0.50    4.40
   1  -6  -7    1.60    3.00
   1  -6  -7   -3.10    4.10
  -1   6   7    2.00    2.70
  -1   6   7   -1.30    7.20
  -1   6   7    3.60    3.00
   0  -6  -7    1.40    7.80
   0  -6  -7    3.70    4.70
   0  -6  -7    8.70    5.10
   0  -6  -7    5.40    5.00
   0  -6  -7    6.50    5.90
   0   6   7    8.00    3.70
   0   6   7    4.50    4.30
  -1  -6  -7  107.19   17.60
  -1  -6  -7  100.79   12.60
  -1  -6  -7  118.29    9.80
  -1  -6  -7  112.59    7.70
  -1  -6  -7  116.99    9.90
  -1  -6  -7  100.09    8.30
  -1  -6  -7  118.39   11.70
  -1  -6  -7  117.69    9.00
   1   6   7  105.69    8.50
  -2  -6  -7  108.59    9.10
  -2  -6  -7   88.19   12.90
  -2  -6  -7  103.69    8.30
  -2  -6  -7  126.39   13.10
  -2  -6  -7   96.89   16.00
  -2  -6  -7  105.89   11.20
  -2  -6  -7   91.59   10.20
  -2  -6  -7   99.69    7.60
  -2  -6  -7  109.19    9.10
   2   6   7  114.69    8.60
  -3  -6  -7    4.90    5.30
  -3  -6  -7   -4.70    4.70
  -3  -6  -7    9.10    6.20
  -3  -6  -7    4.00    4.20
  -3  -6  -7    5.40    6.60
  -3  -6  -7    3.90    5.20
  -3  -6  -7    3.10    4.10
   3   6   7    3.50    4.60
  -4  -6  -7   34.90    6.20
  -4  -6  -7   28.10    5.00
  -4  -6  -7   34.20    6.60
  -4  -6  -7   18.70    9.90
  -4  -6  -7   23.70    5.20
  -4  -6  -7   25.50    7.00
   4   6   7   26.90    7.20
  -5  -6  -7   11.80   13.00
  -5  -6  -7   -3.20    3.50
  -5  -6  -7    0.10    3.60
   5   6   7    1.70    3.90
  -6  -6  -7  106.69    6.90
  -6  -6  -7  145.09   19.20
  -6  -6  -7   92.69    7.10
   6   6   7   94.89    6.50
   3  -7  -7    7.30    2.70
  -3   7   7    9.60    3.60
  -3   7   7   18.50    3.50
   2  -7  -7    7.30    5.60
   2  -7  -7    8.70    5.40
   2  -7  -7   11.80    4.40
  -2   7   7   13.00    4.90
  -2   7   7    9.50    3.10
  -2   7   7    4.40    3.50
   1  -7  -7   40.20    6.10
   1  -7  -7   23.10    5.60
   1  -7  -7   36.10    8.20
   1  -7  -7   32.50    5.30
  -1   7   7   41.10    5.40
  -1   7   7   30.60    8.50
  -1   7   7   47.50    5.90
   0  -7  -7    6.50   10.60
   0  -7  -7    3.50    4.20
   0  -7  -7    9.60    5.30
   0  -7  -7    1.20    4.10
   0   7   7    2.40    3.30
  -1  -7  -7   52.09    8.00
  -1  -7  -7   55.19    6.70
  -1  -7  -7   20.70    5.70
  -1  -7  -7   39.90    5.80
  -1  -7  -7   29.10    5.40
  -2  -7  -7    9.20    4.10
  -2  -7  -7    0.60    4.70
  -2  -7  -7    2.30    6.70
  -2  -7  -7   -2.30    4.30
  -2  -7  -7   -2.50    4.30
  -2  -7  -7   -0.10    4.00
  -3  -7  -7   68.39   10.00
  -3  -7  -7   84.69    8.30
  -3  -7  -7   74.49    8.10
  -3  -7  -7   68.99    9.90
  -3  -7  -7   78.89    9.10
  -3  -7  -7   81.69   13.20
  -4  -7  -7    1.00    3.60
  -4  -7  -7    1.10   13.50
  -4  -7  -7    1.50    3.20
  -4  -7  -7   -1.50    4.60
  -5  -7  -7   24.90   14.20
  -5  -7  -7   12.40    3.40
  -5  -7  -7   17.70    3.80
   5   7   7   23.20    4.70
   2  -8  -7   12.30    3.70
  -2   8   7   11.60    3.80
  -2   8   7   17.00    2.90
   1  -8  -7    6.20    3.90
   1  -8  -7   12.30    3.60
   1  -8  -7   12.80    3.80
  -1   8   7   15.50    3.40
  -1   8   7   13.20    6.00
  -1   8   7   17.30    4.00
   0  -8  -7   10.70    4.00
   0  -8  -7    7.60    4.00
   0  -8  -7    6.60    4.80
   0   8   7   13.80    3.70
   0   8   7   14.30    3.60
  -1  -8  -7    6.80    5.40
  -1  -8  -7    6.30    3.70
  -1  -8  -7    1.80    3.90
   1   8   7    2.60    4.20
  -2  -8  -7    2.10    3.90
  -2  -8  -7   -3.00    4.40
  -2  -8  -7    2.50    3.50
  -2  -8  -7    1.80    3.80
  -2  -8  -7    0.70    6.50
  -3  -8  -7    6.90    3.90
  -3  -8  -7   11.00    4.20
  -3  -8  -7    8.00    3.60
  -3  -8  -7   18.90    5.00
  -3  -8  -7   18.80   13.50
  -4  -8  -7   12.70    4.20
  -4  -8  -7    1.90   15.20
  -4  -8  -7   13.90    3.70
  -4  -8  -7   14.90    3.60
  -5  -8  -7    1.60   12.60
  -5  -8  -7    0.60    2.50
  -5  -8  -7    2.00    2.50
   0  -9  -7    4.00    4.20
   0  -9  -7    8.20    3.00
   0  -9  -7    8.10    2.80
   0   9   7   12.90    3.20
  -1  -9  -7   24.60    3.70
  -1  -9  -7   25.70    4.30
  -1  -9  -7   20.30    6.00
   1   9   7   20.10    4.10
   1   9   7   17.00    4.20
  -2  -9  -7   10.70    3.30
  -2  -9  -7    8.00    3.50
  -3  -9  -7   43.50    5.80
  -3  -9  -7   42.40    5.10
  -3  -9  -7   49.50    6.80
  -4  -9  -7    6.30    3.10
  -4  -9  -7    3.60    2.50
  -4  -9  -7    3.70    2.70
   3   9  -8    8.80    3.30
  -3  -9   8   10.60    3.90
  -3  -9   8    9.20    2.50
   2   9  -8   28.20    3.70
  -2  -9   8   18.50    3.10
  -2  -9   8   27.50    4.40
   1   9  -8   -0.10    2.90
  -1  -9   8    1.40    2.80
  -1  -9   8    1.20    2.60
   0   9  -8    8.40    3.00
   0   9  -8   12.80    4.90
   0  -9   8   11.10    4.10
   0  -9   8   11.00    3.30
   5   8  -8   18.50    3.20
  -5  -8   8   22.10    3.30
  -5  -8   8   17.30    3.40
  -5  -8   8   19.80    3.20
   4   8  -8  122.29    7.50
  -4  -8   8  111.79    8.50
  -4  -8   8  126.49    8.00
  -4  -8   8  124.89    8.80
   3   8  -8   -9.20    3.20
  -3  -8   8   -0.70    3.30
  -3  -8   8   -0.60    4.20
  -3  -8   8   -1.30    2.80
  -3  -8   8   -5.80    4.10
   2   8  -8  111.59    7.80
  -2  -8   8  108.79    9.70
  -2  -8   8  106.19    8.00
  -2  -8   8  135.19    9.70
  -2  -8   8  111.79    9.30
   1   8  -8    1.10    3.20
   1   8  -8   -9.10    6.70
  -1  -8   8    3.00    3.30
  -1  -8   8    6.20    3.60
   0   8  -8   36.90    6.00
   0   8  -8   38.00    5.60
   0  -8   8   50.09    7.10
   0  -8   8   40.00    4.90
  -1   8  -8    6.20    3.80
  -1   8  -8    4.20    4.00
  -1   8  -8    0.80    2.80
   1  -8   8    7.40    5.20
   1  -8   8   -0.60    3.70
   5   7  -8    7.30    3.10
  -5  -7   8   13.40    3.70
  -5  -7   8   12.60    3.70
  -5  -7   8    4.80    3.80
   4   7  -8    9.80    3.60
  -4  -7   8    2.80    3.80
  -4  -7   8    5.20    3.50
  -4  -7   8    3.60    4.20
   3   7  -8   -3.70    3.50
  -3  -7   8    1.00    3.60
  -3  -7   8    5.00    4.50
  -3  -7   8    4.00    4.20
  -3  -7   8   -4.60    4.60
   2   7  -8  167.88    9.80
  -2  -7   8  156.48   11.60
  -2  -7   8  161.48   12.00
  -2  -7   8  172.28   10.80
  -2  -7   8  151.68   11.50
   1   7  -8   53.49    8.40
   1   7  -8   56.39    6.30
  -1  -7   8   71.49    8.80
  -1  -7   8   55.19    6.00
  -1  -7   8   59.69    8.20
  -1  -7   8   63.49    7.40
  -1  -7   8   65.69    8.70
  -1  -7   8   53.69    7.20
   0   7  -8    2.60    3.20
   0   7  -8    2.10    5.90
   0  -7   8    7.80    4.10
   0  -7   8    1.80    3.60
   0  -7   8    3.20    7.40
   0  -7   8    2.00    4.50
   0  -7   8    3.60    4.20
  -1   7  -8   13.60    5.00
  -1   7  -8   16.20    3.70
   1  -7   8   11.60    5.40
   1  -7   8    9.30    4.10
   1  -7   8   10.60    5.30
   1  -7   8   19.60    5.20
  -2   7  -8   -0.50    3.20
  -2   7  -8    1.90    3.60
  -2   7  -8    0.60    4.80
   2  -7   8    7.20    3.00
   2  -7   8    0.70    4.20
   6   6  -8    9.10    2.70
  -6  -6   8    5.70    2.80
  -6  -6   8   10.60    5.10
   5   6  -8    4.10    3.10
   5   6  -8    7.40    6.00
  -5  -6   8    3.60    3.70
  -5  -6   8   -0.60    3.40
  -5  -6   8   -5.10    4.40
   4   6  -8   60.59    6.50
   4   6  -8   52.69   10.30
  -4  -6   8   58.59    8.10
  -4  -6   8   56.09    7.70
  -4  -6   8   59.49    7.90
   3   6  -8  254.47   12.40
   3   6  -8  264.57   14.40
  -3  -6   8  251.47   13.40
  -3  -6   8  262.07   14.10
  -3  -6   8  245.98   15.50
  -3  -6   8  250.17   13.50
  -3  -6   8  266.47   14.90
   2   6  -8    1.10    3.60
   2   6  -8  -12.20    4.60
   2   6  -8   -6.90    5.00
  -2  -6   8   -5.00    4.50
  -2  -6   8    2.70    4.60
  -2  -6   8    0.30    3.50
  -2  -6   8    0.40    4.00
  -2  -6   8   -0.20    1.60
  -2  -6   8  -14.30    4.50
  -2  -6   8   -7.60    5.30
  -2  -6   8    4.60    2.70
   1   6  -8   46.30    9.30
   1   6  -8   35.90    6.50
   1   6  -8   43.10    6.20
   1   6  -8   44.60    6.10
  -1  -6   8   48.10    6.00
  -1  -6   8   44.30    7.00
  -1  -6   8   45.30    6.80
  -1  -6   8   43.40    5.40
  -1  -6   8   46.30    4.00
  -1  -6   8   34.50    5.70
  -1  -6   8   56.09    6.70
   0   6  -8  107.59    7.30
   0   6  -8  101.39    9.80
   0   6  -8   93.59   11.90
   0  -6   8   81.49    9.20
   0  -6   8  111.39   10.30
   0  -6   8   91.89    8.80
   0  -6   8  104.09    6.50
   0  -6   8  103.09   15.10
  -1   6  -8  278.37   15.80
  -1   6  -8  283.07   13.40
   1  -6   8  288.37   15.90
   1  -6   8  280.77   14.30
   1  -6   8  266.57   15.10
   1  -6   8  276.27   13.30
  -2   6  -8    0.80    3.10
  -2   6  -8    0.60    4.10
  -2   6  -8    1.30    4.10
   2  -6   8    9.80    6.10
   2  -6   8   -1.10    3.70
  -3   6  -8    6.70    4.10
  -3   6  -8    9.70    3.60
   3  -6   8    8.30    3.30
   6   5  -8    0.20    2.60
   6   5  -8    0.30    3.70
  -6  -5   8   -2.30    5.40
  -6  -5   8    1.20    2.80
   5   5  -8   77.49    6.80
   5   5  -8   73.49    9.40
  -5  -5   8   84.89    9.40
  -5  -5   8   68.59    8.10
  -5  -5   8   75.79    8.90
   4   5  -8   -1.90    3.10
   4   5  -8   -3.70    6.50
   4   5  -8    1.20    5.10
  -4  -5   8    0.90    4.40
  -4  -5   8   -2.60    4.30
  -4  -5   8   -1.30    2.20
  -4  -5   8   -3.20    6.60
  -4  -5   8   -1.70    6.30
  -4  -5   8    2.80    4.70
  -4  -5   8    0.50    3.70
  -4  -5   8   -0.80    4.50
   3   5  -8  180.58    9.80
   3   5  -8  190.28   10.50
  -3  -5   8  187.68   10.10
  -3  -5   8  173.78   12.90
  -3  -5   8  190.58   14.90
  -3  -5   8  178.18    9.30
  -3  -5   8  149.69   11.50
  -3  -5   8  193.88   11.40
  -3  -5   8  211.78   16.20
  -3  -5   8  186.28    7.90
   2   5  -8   47.40    6.20
   2   5  -8   48.00    5.70
  -2  -5   8   57.69    3.80
  -2  -5   8   53.29    7.40
  -2  -5   8   53.99    6.90
  -2  -5   8   46.10    5.00
  -2  -5   8   54.59    7.30
  -2  -5   8   60.79    5.90
   1   5  -8    8.20    3.40
   1   5  -8   -2.60    2.90
   1   5  -8    8.80    3.40
  -1  -5   8    6.60    2.40
  -1  -5   8    5.10    4.80
  -1  -5   8    4.70    1.90
   0   5  -8   43.60    6.00
   0   5  -8   44.00    5.20
   0   5  -8   38.50    5.40
   0  -5   8   52.59    6.90
   0  -5   8   40.10    4.80
   0  -5   8   39.20    4.20
   0  -5   8   39.60    5.60
   0  -5   8   45.60    6.50
  -1   5  -8   25.50    3.80
  -1   5  -8   15.20    5.70
  -1   5  -8   22.50    4.70
   1  -5   8   34.00    5.40
   1  -5   8   13.30    6.00
   1  -5   8   17.70    3.90
   1  -5   8   38.70    7.80
  -2   5  -8   10.70    4.80
  -2   5  -8   11.40    3.40
   2  -5   8   18.70    5.20
   2  -5   8    8.10    5.20
   2  -5   8   17.90    7.60
  -3   5  -8   -3.60    6.20
  -3   5  -8    5.80    3.90
  -3   5  -8   -1.90    7.90
  -3   5  -8    4.80    3.80
   3  -5   8    6.00    3.90
  -4   5  -8    0.50    5.10
  -4   5  -8   -4.30    2.90
   4  -5   8    2.00    3.00
   6   4  -8   23.10    4.60
   6   4  -8   30.90    4.00
  -6  -4   8   37.50    5.90
   5   4  -8   22.80    5.50
   5   4  -8   35.80    5.20
  -5  -4   8   16.60    3.90
  -5  -4   8   16.70    5.60
  -5  -4   8   32.40    5.60
   4   4  -8   51.79    7.70
   4   4  -8   60.39    7.00
   4   4  -8   46.90    6.10
  -4  -4   8   53.39    7.40
  -4  -4   8   55.69    7.10
  -4  -4   8   61.09    8.00
  -4  -4   8   58.09    8.40
  -4  -4   8   69.29    8.60
   3   4  -8   88.69    6.30
   3   4  -8   75.49    6.50
  -3  -4   8   84.89    6.40
  -3  -4   8   76.59   11.50
  -3  -4   8  100.89   11.20
  -3  -4   8  100.19    9.20
   2   4  -8  708.73   27.30
   2   4  -8  766.32   27.80
  -2  -4   8  766.82   27.60
  -2  -4   8  706.43   27.30
  -2  -4   8  764.42   26.70
   1   4  -8   23.30    3.20
  -1  -4   8   17.60    2.30
  -1  -4   8   19.70    2.70
  -1  -4   8   20.10    3.00
  -1  -4   8   17.20    3.90
   0   4  -8    2.70    2.80
   0   4  -8    3.50    2.30
   0   4  -8    2.90    2.20
   0  -4   8    3.50    1.90
   0  -4   8    4.20    2.00
   0  -4   8    0.90    1.80
  -1   4  -8  241.18   11.20
  -1   4  -8  242.08   10.90
  -1   4  -8  245.28   11.20
   1  -4   8  251.37   11.20
   1  -4   8  252.67   11.60
   1  -4   8  249.28   10.30
  -2   4  -8  128.79    7.60
  -2   4  -8   96.39   12.50
  -2   4  -8  112.49   10.00
  -2   4  -8  102.59    8.20
   2  -4   8  106.79    8.20
   2  -4   8  123.09   11.70
   2  -4   8  117.69   10.10
  -3   4  -8    9.80    7.40
  -3   4  -8   15.20    4.00
  -3   4  -8    6.00    5.60
  -3   4  -8   21.70    5.10
   3  -4   8    9.50    4.90
   3  -4   8    9.10    8.00
   3  -4   8   20.20    6.10
  -4   4  -8   -0.80    4.70
  -4   4  -8    1.70    3.40
   4  -4   8   -2.20    3.80
   4  -4   8   -2.20    4.40
  -5   4  -8   14.20    3.70
   5  -4   8   20.50    3.30
   6   3  -8   -1.90    3.40
   6   3  -8    4.10    3.00
  -6  -3   8    4.90    2.80
  -6  -3   8   -3.30    2.90
   5   3  -8   34.10    4.60
   5   3  -8   29.90    5.60
   5   3  -8   22.90    6.40
  -5  -3   8   23.40    6.10
  -5  -3   8   25.30    5.20
  -5  -3   8   47.10    7.70
  -5  -3   8   20.90    4.20
   4   3  -8   18.30    4.40
   4   3  -8   16.90    4.90
   4   3  -8   19.50    3.70
   4   3  -8   10.20    5.50
  -4  -3   8   18.10    6.60
  -4  -3   8   19.70    4.10
  -4  -3   8   13.40    4.50
  -4  -3   8   18.20    5.30
  -4  -3   8   16.90    5.10
   3   3  -8  100.09    6.80
   3   3  -8  113.99    6.60
   3   3  -8  109.59    6.10
  -3  -3   8  111.19    6.60
   2   3  -8  114.59    5.00
   2   3  -8  114.59    6.00
  -2  -3   8  112.49    4.80
  -2  -3   8  117.19    5.90
  -2  -3   8  119.49    7.40
   1   3  -8  139.59    6.50
  -1  -3   8  116.89    6.80
  -1  -3   8  138.79    5.90
  -1  -3   8  136.99    6.20
  -1  -3   8  131.99    6.00
   0   3  -8  365.16   14.30
   0   3  -8  374.16   14.30
   0  -3   8  378.36   14.10
   0  -3   8  366.06   14.20
   0  -3   8  380.36   14.40
  -1   3  -8  354.66   13.90
  -1   3  -8  339.87   13.80
  -1   3  -8  346.07   14.10
   1  -3   8  347.27   13.00
   1  -3   8  374.36   14.40
   1  -3   8  352.36   14.20
  -2   3  -8  144.09    7.90
  -2   3  -8  158.98    8.00
   2  -3   8  129.19    7.20
   2  -3   8  151.98    8.50
   2  -3   8  154.58    8.30
  -3   3  -8   15.00    4.00
  -3   3  -8   16.90    6.70
  -3   3  -8   21.20    5.40
  -3   3  -8   15.00    4.60
  -3   3  -8   25.10    5.50
   3  -3   8   17.30    6.20
   3  -3   8   10.30    4.40
   3  -3   8   16.50    5.20
   3  -3   8   32.00    7.90
  -4   3  -8    0.90    4.70
  -4   3  -8    5.80    4.20
   4  -3   8   -1.00    4.80
  -5   3  -8    4.10    5.60
  -5   3  -8    9.60    4.60
  -5   3  -8    7.50    3.50
   5  -3   8   16.90    4.50
   5  -3   8   12.30    3.80
   6   2  -8   73.29    7.30
   6   2  -8   74.59    6.70
  -6  -2   8   80.59    6.30
  -6  -2   8   73.29    7.00
   5   2  -8    0.50    3.00
   5   2  -8    4.60    5.90
   5   2  -8    4.00    4.50
  -5  -2   8    8.30    4.90
  -5  -2   8   -1.00    3.40
  -5  -2   8   -0.90    3.80
   4   2  -8  263.77   13.30
   4   2  -8  295.07   12.90
   4   2  -8  276.37   14.60
   4   2  -8  290.37   13.30
  -4  -2   8  249.58   19.00
  -4  -2   8  291.87   14.00
  -4  -2   8  274.67   13.00
  -4  -2   8  259.27   15.00
   3   2  -8   27.80    3.70
   3   2  -8   29.30    3.50
   3   2  -8   25.70    3.50
  -3  -2   8   26.10    3.50
   2   2  -8   67.59    4.10
   2   2  -8   63.19    5.90
   2   2  -8   69.99    3.70
  -2  -2   8   63.99    3.00
  -2  -2   8   67.29    4.00
   1   2  -8 1144.69   44.00
   1   2  -8 1274.67   44.20
  -1  -2   8 1323.27   43.90
  -1  -2   8 1291.67   43.40
  -1  -2   8 1288.47   43.70
   0   2  -8   33.10    2.70
   0  -2   8   31.40    2.20
   0  -2   8   32.30    2.40
   0  -2   8   34.00    2.50
   0  -2   8   33.30    1.70
  -1   2  -8    7.40    1.50
  -1   2  -8    7.50    1.80
   1  -2   8    8.50    1.30
   1  -2   8    7.40    2.00
   1  -2   8    7.90    1.90
  -2   2  -8  157.78    7.10
  -2   2  -8  137.69    7.70
   2  -2   8  151.98    7.00
   2  -2   8  140.19    7.30
   2  -2   8  135.99    7.50
   2  -2   8  141.19    8.20
  -3   2  -8   56.89    6.00
  -3   2  -8   54.39    8.80
  -3   2  -8   55.69    7.20
  -3   2  -8   62.39    7.60
  -3   2  -8   61.39    8.30
   3  -2   8   48.90    6.50
   3  -2   8   62.79    6.30
   3  -2   8   69.09    8.40
   3  -2   8   68.19    8.50
   3  -2   8   60.29    6.10
  -4   2  -8   39.90    6.40
  -4   2  -8   37.40    6.20
   4  -2   8   34.10    5.70
   4  -2   8   28.00    5.20
   4  -2   8   43.10    7.70
  -5   2  -8    2.60    5.10
  -5   2  -8    1.60    3.60
  -5   2  -8   -3.80    5.00
   5  -2   8    7.00    3.50
   5  -2   8    8.30    5.50
   6   1  -8   15.60    3.80
   6   1  -8   15.50    5.30
  -6  -1   8   12.40    3.30
  -6  -1   8   15.10    3.50
   5   1  -8   35.70    8.70
   5   1  -8   32.60    4.50
   5   1  -8   32.10    5.50
   5   1  -8   26.70    9.70
  -5  -1   8   27.40    4.90
  -5  -1   8   15.40    5.60
   4   1  -8  182.08   10.80
   4   1  -8  190.68    9.80
   4   1  -8  185.28   10.00
   4   1  -8  173.18   11.80
  -4  -1   8  170.38   14.00
  -4  -1   8  200.68   12.00
   3   1  -8  132.89    7.40
   3   1  -8  130.59    6.90
   3   1  -8  120.89    8.90
   3   1  -8  130.19    6.80
  -3  -1   8  133.59    7.00
   2   1  -8  348.47   12.80
   2   1  -8  324.67   13.20
   2   1  -8  351.96   12.80
  -2  -1   8  339.57   12.10
  -2  -1   8  301.77   12.70
   1   1  -8   99.39    4.80
   1   1  -8  106.79    4.40
   1   1  -8  104.49    4.70
  -1  -1   8  104.79    4.40
   0   1  -8   13.20    2.00
   0  -1   8   13.90    1.30
   0  -1   8   13.10    1.80
   0  -1   8   14.40    1.60
  -1   1  -8   17.20    1.60
  -1   1  -8   21.80    2.30
  -1   1  -8   18.70    1.70
   1  -1   8   20.80    1.90
   1  -1   8   21.80    2.10
   1  -1   8   14.00    2.10
  -2   1  -8   13.70    1.90
   2  -1   8   15.20    2.20
   2  -1   8   13.20    2.30
   2  -1   8   18.70    3.70
   2  -1   8   15.80    2.20
  -3   1  -8   62.09    5.00
   3  -1   8   59.69    5.10
   3  -1   8   73.99    5.50
   3  -1   8   73.79    8.40
   3  -1   8   58.79    5.40
  -4   1  -8  261.87   14.90
  -4   1  -8  284.77   15.40
  -4   1  -8  301.57   14.80
   4  -1   8  281.17   18.70
   4  -1   8  265.87   15.10
   4  -1   8  293.97   13.30
  -5   1  -8   10.50    4.10
  -5   1  -8   11.90    4.90
  -5   1  -8    5.40    9.30
   5  -1   8   -0.80    7.60
   5  -1   8   14.20    4.20
  -6   1  -8    3.70    2.70
   6  -1   8    0.00    2.40
   6   0  -8    5.30    7.20
   6   0  -8    0.30    3.10
  -6   0   8    0.90    2.80
  -6   0   8    1.30    2.70
   5   0  -8    5.50    6.80
   5   0  -8    7.90    4.40
   5   0  -8    4.00    3.80
  -5   0   8   -0.80    3.90
  -5   0   8    4.30    6.00
   4   0  -8   30.90    5.50
   4   0  -8   24.00    4.40
   4   0  -8   25.10    8.20
   4   0  -8   26.80    4.20
   4   0  -8   25.40    5.40
  -4   0   8   20.40    4.90
  -4   0   8   40.40    6.40
  -4   0   8   34.00    6.10
   3   0  -8   10.80    4.40
   3   0  -8    4.70    2.10
   3   0  -8    7.80    2.90
   3   0  -8    6.60    2.10
  -3   0   8    7.40    4.40
  -3   0   8    6.20    2.40
   2   0  -8   97.69    5.00
   2   0  -8   92.99    4.60
   2   0  -8   96.99    5.60
  -2   0   8   97.59    4.90
  -2   0   8   82.19    5.30
   1   0  -8   44.50    3.00
   1   0  -8   47.70    2.80
   1   0  -8   48.20    2.60
  -1   0   8   47.20    2.60
   0   0  -8 1028.10   35.00
   0   0  -8 1028.40   35.00
   0   0  -8 1019.60   35.00
   0   0  -8  973.90   34.60
   0   0   8 1019.40   35.10
  -1   0  -8  129.49    5.40
  -1   0  -8  132.29    4.80
  -1   0  -8  130.29    5.60
   1   0   8  124.39    5.50
   1   0   8  123.09    5.30
   1   0   8  131.19    5.30
  -2   0  -8    9.50    1.50
  -2   0  -8   11.90    1.80
   2   0   8    9.20    1.50
   2   0   8   18.20    3.50
   2   0   8    8.90    1.70
   2   0   8   10.70    2.00
  -3   0  -8    6.50    2.20
   3   0   8    5.20    2.20
   3   0   8    5.30    2.40
   3   0   8    2.00    2.00
  -4   0  -8   63.99   10.60
  -4   0  -8   94.59    8.40
  -4   0  -8   82.19    7.40
  -4   0  -8   78.99    8.60
   4   0   8   82.29    9.40
   4   0   8  100.69    8.30
  -5   0  -8   11.30    5.70
  -5   0  -8   18.70    4.50
  -5   0  -8   13.40    5.20
   5   0   8   18.30    3.70
  -6   0  -8    6.00    4.20
  -6   0  -8   -0.20    2.40
   6   0   8    2.20    2.80
   6   0   8   -1.80    4.60
   6  -1  -8    6.30    3.10
   6  -1  -8    7.80    4.40
  -6   1   8    7.50    2.80
  -6   1   8    6.70    2.80
   5  -1  -8   12.90    6.10
   5  -1  -8   34.90    5.30
  -5   1   8   21.60    5.50
  -5   1   8   25.50    5.40
   4  -1  -8   17.40    4.70
   4  -1  -8   21.70    5.00
   4  -1  -8   24.80    6.40
  -4   1   8   31.80    5.60
  -4   1   8   33.00    6.60
   3  -1  -8  785.12   29.50
   3  -1  -8  764.92   28.80
   3  -1  -8  831.82   30.40
   3  -1  -8  814.92   30.00
  -3   1   8  769.72   29.20
  -3   1   8  826.22   29.70
   2  -1  -8    0.20    1.40
   2  -1  -8    0.60    2.20
   2  -1  -8    1.10    1.30
  -2   1   8   -1.70    1.80
  -2   1   8   -2.70    1.40
   1  -1  -8  335.37   11.90
   1  -1  -8  324.47   12.40
   1  -1  -8  336.57   12.50
  -1   1   8  335.77   12.30
   0  -1  -8  856.91   29.00
   0  -1  -8  827.92   29.30
   0  -1  -8  814.22   28.80
   0  -1  -8  845.42   28.90
   0   1   8  851.31   28.80
  -1  -1  -8   96.29    4.00
  -1  -1  -8  104.39    4.70
   1   1   8  106.49    4.50
  -2  -1  -8  193.28    7.90
  -2  -1  -8  186.68    7.00
  -2  -1  -8  183.98    7.20
  -2  -1  -8  173.98    7.70
   2   1   8  187.08    7.80
   2   1   8  175.18    7.50
   2   1   8  178.68    7.20
   2   1   8  180.88    7.20
  -3  -1  -8   87.99    5.20
  -3  -1  -8   95.79    5.00
   3   1   8   90.29    5.60
   3   1   8   98.99    5.40
   3   1   8   89.79    4.90
   3   1   8   89.69    6.00
  -4  -1  -8   -3.00    5.40
  -4  -1  -8   -6.10    6.00
  -4  -1  -8   -2.20    3.50
  -4  -1  -8   -1.60    7.70
  -4  -1  -8    0.40    3.90
   4   1   8    3.70    3.70
   4   1   8   12.60    5.60
   4   1   8    0.50    2.70
  -5  -1  -8  471.05   19.30
  -5  -1  -8  415.86   19.90
   5   1   8  420.36   18.40
  -6  -1  -8   -0.70    2.70
  -6  -1  -8    0.50    3.90
  -6  -1  -8    3.00    5.30
   6   1   8    2.80    3.00
   6   1   8    1.90    3.10
   5  -2  -8   -2.40    7.50
   5  -2  -8    8.80    4.40
   5  -2  -8    6.30    4.80
  -5   2   8    5.40    3.90
  -5   2   8    1.60    4.20
   4  -2  -8   -3.80    8.80
   4  -2  -8    3.40    4.90
   4  -2  -8    1.90    4.60
  -4   2   8    1.80    3.80
  -4   2   8   -4.80    6.00
  -4   2   8   -2.20    4.80
   3  -2  -8   15.50    4.90
   3  -2  -8   19.40    6.00
   3  -2  -8   31.70    5.80
   3  -2  -8   16.90    4.00
  -3   2   8    7.90   12.60
  -3   2   8   21.00    4.80
  -3   2   8   35.00    4.10
  -3   2   8   23.60    4.00
  -3   2   8   25.80    3.90
   2  -2  -8  210.88    9.20
   2  -2  -8  196.78    9.20
   2  -2  -8  197.18    7.70
  -2   2   8  173.08    8.90
  -2   2   8  203.18    9.20
  -2   2   8  215.18    9.00
   1  -2  -8  337.27   12.40
   1  -2  -8  318.87   12.20
  -1   2   8  311.37   12.30
  -1   2   8  313.57   12.10
   0  -2  -8   80.19    3.90
   0  -2  -8   76.69    4.10
   0  -2  -8   76.89    3.40
   0   2   8   82.39    3.60
  -1  -2  -8   20.00    1.90
  -1  -2  -8   21.20    2.30
   1   2   8   19.10    1.30
  -2  -2  -8  191.58    8.00
  -2  -2  -8  193.38    7.50
  -2  -2  -8  193.18    8.60
   2   2   8  197.68    7.60
   2   2   8  213.48    8.40
  -3  -2  -8   39.70    4.10
  -3  -2  -8   42.00    4.50
  -3  -2  -8   38.10    3.70
   3   2   8   45.10    3.80
   3   2   8   45.10    4.00
  -4  -2  -8    0.00    5.10
  -4  -2  -8    4.00    3.20
  -4  -2  -8    2.90    5.50
  -4  -2  -8    8.50    6.10
  -4  -2  -8   -2.10    3.70
  -4  -2  -8   -3.70   10.80
   4   2   8   -4.30    6.60
   4   2   8   -0.50    2.90
   4   2   8    0.80    3.60
  -5  -2  -8  212.78   13.70
  -5  -2  -8  211.88   13.00
  -5  -2  -8  227.28   11.60
  -5  -2  -8  177.28   14.20
   5   2   8  221.78   11.10
  -6  -2  -8   -3.10    4.20
  -6  -2  -8    2.90    2.90
  -6  -2  -8   -5.10    3.70
   6   2   8   -2.60    3.40
   6   2   8    3.80    2.80
   5  -3  -8    1.60    5.60
   5  -3  -8   -1.30    3.30
  -5   3   8   -3.10    3.40
  -5   3   8    2.40    4.40
   4  -3  -8    2.10    4.40
   4  -3  -8    3.10    5.60
   4  -3  -8    1.90    9.70
  -4   3   8   -0.40    3.50
  -4   3   8    7.10    4.40
  -4   3   8    5.20    6.90
   3  -3  -8   21.90    6.30
   3  -3  -8   25.70    5.60
   3  -3  -8   23.40    5.40
   3  -3  -8   36.30    5.80
  -3   3   8   33.60    5.70
  -3   3   8   39.30    6.00
  -3   3   8   40.70    5.20
  -3   3   8   25.20   10.00
  -3   3   8   22.70    4.90
   2  -3  -8    7.60    2.60
   2  -3  -8    7.40    3.00
  -2   3   8    6.20    2.60
  -2   3   8    7.80    2.60
  -2   3   8    3.70    2.30
   1  -3  -8 1749.82   60.79
   1  -3  -8 1763.22   61.09
  -1   3   8 1737.33   60.99
   0  -3  -8   50.99    2.70
   0  -3  -8   47.50    3.50
   0  -3  -8   51.79    3.80
   0   3   8   49.10    3.20
  -1  -3  -8  362.46   13.80
  -1  -3  -8  350.56   13.50
   1   3   8  354.66   13.00
  -2  -3  -8   16.30    2.50
  -2  -3  -8   17.80    2.60
   2   3   8   15.10    1.90
   2   3   8   16.20    2.40
  -3  -3  -8   59.99    4.60
  -3  -3  -8   53.69    4.80
   3   3   8   56.69    4.70
   3   3   8   52.39    4.00
  -4  -3  -8    4.70    5.90
  -4  -3  -8    1.30    3.40
  -4  -3  -8    6.20    4.80
  -4  -3  -8    1.10   10.00
  -4  -3  -8    0.60    4.20
  -4  -3  -8    6.00    3.40
  -4  -3  -8   -5.70    5.20
   4   3   8    3.80    3.90
   4   3   8   -0.50    3.10
  -5  -3  -8    8.20    4.50
  -5  -3  -8    6.00    7.90
  -5  -3  -8    9.30    3.80
  -5  -3  -8    4.90    4.20
  -5  -3  -8   17.50    8.00
   5   3   8   17.10    5.80
   5   3   8    7.70    3.20
  -6  -3  -8   -5.90    8.30
  -6  -3  -8    1.90    3.50
  -6  -3  -8    0.00    4.00
   6   3   8    6.60    3.90
   6   3   8   -0.10    2.50
   5  -4  -8    1.70    2.60
   5  -4  -8   -0.30    4.70
  -5   4   8    2.60    2.80
  -5   4   8   -2.50    4.70
   4  -4  -8    5.70    3.70
   4  -4  -8    2.60    4.20
  -4   4   8   -3.90    8.40
  -4   4   8    1.50    4.60
  -4   4   8    2.70    3.60
   3  -4  -8    6.40    5.00
   3  -4  -8    2.80    4.30
  -3   4   8    3.00    3.60
  -3   4   8    4.40    4.30
  -3   4   8    2.40    2.90
   2  -4  -8   72.09    6.00
   2  -4  -8   61.19   10.20
   2  -4  -8   63.79    8.60
   2  -4  -8   78.19    8.10
   2  -4  -8   52.79    7.10
  -2   4   8   65.29    5.90
  -2   4   8   59.99    5.50
  -2   4   8   51.99    6.20
  -2   4   8   62.59    7.40
   1  -4  -8   12.40    2.40
   1  -4  -8   12.70    3.20
  -1   4   8    9.00    2.40
  -1   4   8   16.40    3.10
   0  -4  -8   86.39    5.40
   0  -4  -8   93.09    4.10
   0   4   8   82.59    5.00
  -1  -4  -8  240.68   10.40
  -1  -4  -8  262.57   10.60
   1   4   8  246.88    9.90
   1   4   8  229.58    9.30
  -2  -4  -8   80.19    5.00
  -2  -4  -8   82.09    5.30
   2   4   8   73.29    4.50
   2   4   8   78.19    4.60
   2   4   8   66.89    4.50
  -3  -4  -8  524.15   28.20
  -3  -4  -8  534.75   24.00
  -3  -4  -8  553.44   20.90
  -3  -4  -8  540.65   21.40
  -3  -4  -8  541.05   24.60
   3   4   8  495.65   19.40
   3   4   8  551.94   20.70
  -4  -4  -8    1.20    3.90
  -4  -4  -8   -3.70    7.40
  -4  -4  -8   -1.40    5.00
  -4  -4  -8   -2.50    5.10
  -4  -4  -8   -2.60    4.40
  -4  -4  -8    1.30    7.90
   4   4   8    1.00    3.60
   4   4   8   -5.40    4.60
  -5  -4  -8   -9.30    6.60
  -5  -4  -8    4.30    4.00
  -5  -4  -8    7.10    4.30
   5   4   8   10.80    3.50
  -6  -4  -8   90.89    7.90
  -6  -4  -8   93.09    7.80
  -6  -4  -8   72.39   11.40
   6   4   8   83.19    9.30
   6   4   8   83.19    6.40
   4  -5  -8   -0.70    3.60
   4  -5  -8    1.60    2.90
  -4   5   8    1.30    3.00
   3  -5  -8    1.80    3.60
   3  -5  -8    1.40    4.60
  -3   5   8    0.40    2.90
  -3   5   8    1.40    4.00
  -3   5   8    5.50    4.20
   2  -5  -8    3.00    5.20
   2  -5  -8    3.30    4.20
   2  -5  -8  -10.70    5.60
   2  -5  -8    6.10    6.60
   2  -5  -8    7.70    4.30
  -2   5   8    3.30    2.80
  -2   5   8    3.10    3.00
  -2   5   8    2.20    5.70
   1  -5  -8  241.18   13.20
   1  -5  -8  239.18   14.40
   1  -5  -8  266.67   15.90
   1  -5  -8  273.87   13.90
   1  -5  -8  269.57   11.10
  -1   5   8  255.97   12.50
  -1   5   8  259.47   11.70
  -1   5   8  245.28   17.30
   0  -5  -8   44.80    6.00
   0  -5  -8   40.00    6.10
   0  -5  -8   58.49    3.40
   0  -5  -8   49.99    9.20
   0  -5  -8   40.80    6.00
   0  -5  -8   51.79    7.40
   0  -5  -8   61.99    3.00
   0   5   8   47.70    5.10
   0   5   8   59.09    6.80
  -1  -5  -8   76.69    5.80
  -1  -5  -8   71.79    5.50
   1   5   8   72.99    5.40
   1   5   8   72.69    4.70
  -2  -5  -8   22.20    3.50
  -2  -5  -8   27.10    5.30
  -2  -5  -8   33.40    4.50
   2   5   8   33.90    4.60
   2   5   8   30.70    4.50
   2   5   8   21.90    3.10
  -3  -5  -8  267.87   12.40
  -3  -5  -8  270.57   15.50
  -3  -5  -8  247.18   17.20
  -3  -5  -8  251.37   13.60
  -3  -5  -8  246.28   14.80
  -3  -5  -8  273.37   15.30
  -3  -5  -8  251.17   12.50
  -3  -5  -8  248.68   16.00
   3   5   8  267.07   13.20
   3   5   8  265.87   12.40
   3   5   8  253.77   12.00
  -4  -5  -8    0.40    5.00
  -4  -5  -8    7.20    4.00
  -4  -5  -8   14.20    7.60
  -4  -5  -8    7.00    4.70
  -4  -5  -8    7.80    4.70
   4   5   8    6.90    5.00
  -5  -5  -8    0.00    4.20
  -5  -5  -8   -0.60    3.40
  -5  -5  -8    4.50    9.60
   5   5   8   -2.30    3.20
  -6  -5  -8   42.00    6.10
  -6  -5  -8   53.09    6.70
  -6  -5  -8   40.10   12.30
   6   5   8   46.40    5.10
   3  -6  -8   -2.70    4.40
   3  -6  -8    1.60    3.10
   3  -6  -8    0.40    3.50
  -3   6   8    1.00    3.10
  -3   6   8   -1.20    3.70
  -3   6   8   -1.90    4.60
   2  -6  -8    8.50    4.80
   2  -6  -8    7.50    6.20
   2  -6  -8    3.10    3.80
   2  -6  -8    9.30    6.10
   2  -6  -8    3.00    4.60
   2  -6  -8    6.60    5.30
  -2   6   8    3.60    3.40
  -2   6   8   -2.70    5.30
  -2   6   8    5.10    2.80
   1  -6  -8    8.10    4.70
   1  -6  -8   -1.70    6.50
   1  -6  -8    3.00    4.90
   1  -6  -8    1.10    3.10
   1  -6  -8    2.20    4.60
   1  -6  -8    0.20    4.90
  -1   6   8    0.00    3.00
  -1   6   8   -5.10    8.20
  -1   6   8    1.00    2.70
   0  -6  -8   -2.30    4.60
   0  -6  -8    0.50    4.70
   0  -6  -8   -0.60    6.10
   0  -6  -8   -1.30    4.70
   0  -6  -8   -3.30    7.10
   0   6   8   -1.80    3.60
   0   6   8    1.20    4.30
  -1  -6  -8   15.10    4.60
  -1  -6  -8   16.70    8.20
  -1  -6  -8    5.10    4.70
  -1  -6  -8    9.90    3.30
  -1  -6  -8   14.20    6.50
  -1  -6  -8    7.90    6.90
  -1  -6  -8   11.30    4.30
  -1  -6  -8   10.60    4.60
   1   6   8    4.50    4.40
  -2  -6  -8   36.00    5.00
  -2  -6  -8   19.30    5.00
  -2  -6  -8   33.50    6.80
  -2  -6  -8   18.20    7.60
  -2  -6  -8   19.20    5.10
  -2  -6  -8   23.40    5.80
  -2  -6  -8   22.70    4.50
  -2  -6  -8   24.00    7.30
  -2  -6  -8   38.70    8.70
   2   6   8   24.30    5.00
  -3  -6  -8    4.40    5.80
  -3  -6  -8   -3.20    6.00
  -3  -6  -8   -4.80    4.00
  -3  -6  -8   -1.20    5.00
  -3  -6  -8    2.70    4.80
  -3  -6  -8    0.90    4.10
  -3  -6  -8    2.00    5.20
  -3  -6  -8    6.50    7.70
   3   6   8   -1.70    4.90
  -4  -6  -8   69.59    9.10
  -4  -6  -8   61.99    7.70
  -4  -6  -8   50.09    9.60
  -4  -6  -8   76.39    9.20
  -4  -6  -8   70.09    8.10
  -4  -6  -8   64.09    7.70
   4   6   8   74.29    8.90
  -5  -6  -8   -2.20    3.40
  -5  -6  -8   -0.10    3.50
  -5  -6  -8   -2.10   12.40
   5   6   8   -1.00    3.70
  -6  -6  -8    1.60    3.10
  -6  -6  -8    3.20   11.40
  -6  -6  -8    3.10    2.90
   6   6   8    2.00    2.90
   3  -7  -8    2.80    2.80
  -3   7   8    2.00    2.90
  -3   7   8   11.30    3.40
   2  -7  -8    6.10    3.70
   2  -7  -8   -0.50    5.10
   2  -7  -8    9.30    5.40
  -2   7   8   -2.90    4.60
  -2   7   8    7.00    3.80
  -2   7   8    6.70    3.10
   1  -7  -8    7.10    7.00
   1  -7  -8   10.70    4.80
   1  -7  -8   24.10    4.90
   1  -7  -8    8.70    4.60
  -1   7   8   19.50    3.80
  -1   7   8   15.40    7.00
  -1   7   8   15.90    3.60
   0  -7  -8    5.50    8.50
   0  -7  -8   -3.50    4.00
   0  -7  -8    0.40    5.30
   0  -7  -8    8.00    4.20
   0   7   8   -0.20    3.30
  -1  -7  -8   72.69    8.00
  -1  -7  -8   83.59    8.70
  -1  -7  -8   81.49    8.90
  -1  -7  -8   60.09   10.80
  -1  -7  -8   71.09   11.20
  -1  -7  -8   66.59   10.80
  -2  -7  -8    3.30    4.90
  -2  -7  -8   11.90    5.20
  -2  -7  -8    5.50    4.00
  -2  -7  -8    5.70    4.20
  -2  -7  -8    4.40    4.70
  -2  -7  -8   -4.60    6.20
  -3  -7  -8   12.00    9.90
  -3  -7  -8   11.20    4.30
  -3  -7  -8    4.40    5.50
  -3  -7  -8    4.90    7.60
  -3  -7  -8    1.50    4.40
  -3  -7  -8   12.90    5.10
  -3  -7  -8   16.50    4.90
  -4  -7  -8    5.40   14.00
  -4  -7  -8   -1.10    3.00
  -4  -7  -8   -2.20    5.00
  -4  -7  -8    0.70    6.60
  -4  -7  -8    9.20    4.10
  -5  -7  -8    6.90    3.30
  -5  -7  -8   18.90   14.00
  -5  -7  -8    8.20    3.80
   2  -8  -8    1.60    2.80
  -2   8   8   -1.10    3.70
  -2   8   8    3.70    2.60
   1  -8  -8    3.60    3.80
   1  -8  -8    5.30    3.30
   1  -8  -8    4.20    3.60
  -1   8   8    8.50    6.40
  -1   8   8    3.70    3.40
  -1   8   8    4.40    2.90
   0  -8  -8   26.90    4.60
   0  -8  -8   36.50    4.90
   0  -8  -8   55.99    9.10
   0   8   8   44.60    5.90
   0   8   8   51.79    5.80
  -1  -8  -8    0.30    3.80
  -1  -8  -8   -0.90    3.50
  -1  -8  -8    4.30    5.20
   1   8   8    4.40    4.40
  -2  -8  -8   18.60    4.50
  -2  -8  -8   19.40    6.50
  -2  -8  -8   24.00    5.30
  -2  -8  -8   17.10    4.30
  -2  -8  -8   18.20    4.80
  -3  -8  -8   16.80   13.40
  -3  -8  -8    1.60    3.50
  -3  -8  -8    3.20    3.70
  -3  -8  -8   10.70    4.80
  -3  -8  -8    3.80    3.80
  -4  -8  -8   75.29    7.10
  -4  -8  -8   60.19    7.00
  -4  -8  -8   89.09   17.30
  -4  -8  -8   73.49    7.30
  -5  -8  -8   10.10    3.20
  -5  -8  -8   15.90    3.00
  -5  -8  -8    3.80   12.30
   0  -9  -8   12.90    2.90
   0  -9  -8   25.80    4.50
   0  -9  -8   30.80    4.10
   0   9   8   20.20    3.40
  -1  -9  -8   79.89    7.50
  -1  -9  -8   96.39    6.60
  -1  -9  -8   91.99    9.10
   1   9   8   79.99    7.60
  -2  -9  -8   12.90    3.80
  -2  -9  -8   -0.80    2.20
  -3  -9  -8    9.90    3.40
  -3  -9  -8   10.60    3.40
  -3  -9  -8   10.40    3.10
  -3  -9  -8    9.40    3.70
  -4  -9  -8   10.90    3.60
  -4  -9  -8    3.40    2.60
  -4  -9  -8    4.80    2.30
   3   9  -9   24.80    3.60
  -3  -9   9   15.60    3.50
  -3  -9   9   28.80    4.10
   2   9  -9    1.60    2.90
  -2  -9   9   -0.70    2.80
  -2  -9   9   -2.40    2.40
   1   9  -9    2.30    2.90
  -1  -9   9    3.40    3.00
  -1  -9   9   -4.90    2.50
   0   9  -9    6.90    4.50
   0   9  -9    8.00    2.90
   0  -9   9    7.60    3.10
   5   8  -9    2.90    2.70
  -5  -8   9    1.30    2.70
  -5  -8   9    3.50    3.10
  -5  -8   9    0.80    2.90
   4   8  -9   39.80    5.30
  -4  -8   9   38.10    5.00
  -4  -8   9   40.80    4.90
  -4  -8   9   39.80    6.10
   3   8  -9  122.19    8.00
  -3  -8   9  125.89    9.60
  -3  -8   9  118.09    9.30
  -3  -8   9  125.99    9.50
  -3  -8   9  129.49    8.70
   2   8  -9   85.29    6.90
  -2  -8   9   70.19    8.00
  -2  -8   9   70.29    9.70
  -2  -8   9   84.09    7.20
  -2  -8   9   76.39    8.10
   1   8  -9   43.40    6.00
   1   8  -9   35.20    7.10
  -1  -8   9   26.20    4.60
  -1  -8   9   26.50    4.40
   0   8  -9   -3.80    4.60
   0   8  -9    1.10    3.00
   0  -8   9   -4.30    3.20
   0  -8   9    3.20    3.60
  -1   8  -9   32.70    4.70
  -1   8  -9   37.30    5.20
  -1   8  -9   29.30    4.90
   1  -8   9   15.90    5.80
   1  -8   9   37.40    5.10
   5   7  -9    1.40    2.70
  -5  -7   9   -0.70    3.60
  -5  -7   9   -1.90    3.20
  -5  -7   9    2.40    3.20
   4   7  -9    8.80    3.40
  -4  -7   9   -0.10    3.90
  -4  -7   9    7.10    3.80
  -4  -7   9    7.30    3.70
   3   7  -9    9.40    3.90
  -3  -7   9    9.40    4.10
  -3  -7   9    9.70    3.90
  -3  -7   9    6.00    4.70
  -3  -7   9   11.40    5.40
   2   7  -9    9.10    3.80
  -2  -7   9    1.80    4.90
  -2  -7   9    4.50    4.60
  -2  -7   9    3.90    3.80
  -2  -7   9   -2.30    5.10
  -2  -7   9    6.50    5.10
   1   7  -9   16.10    3.70
   1   7  -9    3.90    7.00
  -1  -7   9   15.60    4.90
  -1  -7   9   15.80    4.60
  -1  -7   9   10.80    5.30
  -1  -7   9   12.10    3.90
  -1  -7   9   19.50    6.50
   0   7  -9  363.76   17.80
   0   7  -9  344.87   15.20
   0  -7   9  271.87   19.40
   0  -7   9  324.57   16.90
   0  -7   9  349.67   15.30
   0  -7   9  344.57   15.90
   0  -7   9  314.07   13.90
  -1   7  -9    9.50    3.20
  -1   7  -9   -2.90    4.30
   1  -7   9    0.00    5.30
   1  -7   9    5.40    4.40
   1  -7   9    9.00    6.10
   1  -7   9    5.70    3.70
  -2   7  -9   59.49    6.80
  -2   7  -9   40.90    6.10
  -2   7  -9   64.09    6.50
   2  -7   9   53.19    5.70
   2  -7   9   51.49    7.40
   6   6  -9   39.40    4.50
  -6  -6   9   40.40    5.20
   5   6  -9   10.70    5.80
   5   6  -9   15.00    3.40
  -5  -6   9   18.70    4.40
  -5  -6   9   10.60    4.00
  -5  -6   9   25.40    5.10
   4   6  -9   27.30    4.20
   4   6  -9   29.50    7.40
  -4  -6   9   20.40    5.20
  -4  -6   9   21.30    5.10
  -4  -6   9   16.00    4.30
   3   6  -9   -3.40    5.60
   3   6  -9   -1.50    3.30
  -3  -6   9    2.90    4.00
  -3  -6   9   -2.90    4.10
  -3  -6   9    3.60    4.40
  -3  -6   9   -1.60    5.90
  -3  -6   9    6.80    4.70
  -3  -6   9    5.40    4.90
   2   6  -9  403.56   16.70
   2   6  -9  378.66   18.30
   2   6  -9  381.36   18.10
  -2  -6   9  390.46   14.50
  -2  -6   9  397.46   18.90
  -2  -6   9  372.46   15.10
  -2  -6   9  388.56   17.20
  -2  -6   9  378.16   16.50
  -2  -6   9  407.26   17.90
  -2  -6   9  380.56   19.20
  -2  -6   9  371.46   18.60
   1   6  -9  103.99   10.30
   1   6  -9   96.29   14.00
   1   6  -9   99.29    9.20
   1   6  -9  117.79    7.90
  -1  -6   9  119.69   10.80
  -1  -6   9  130.79   10.80
  -1  -6   9  112.99    8.00
  -1  -6   9   99.09   12.80
  -1  -6   9  108.49    9.50
  -1  -6   9  120.49    6.30
  -1  -6   9  106.69    8.80
   0   6  -9   44.90    5.50
   0   6  -9   22.80    7.00
   0  -6   9   34.60    5.90
   0  -6   9   35.10    4.90
   0  -6   9   40.10    6.60
   0  -6   9   31.60    5.20
   0  -6   9   41.80    9.80
  -1   6  -9   29.90    6.10
  -1   6  -9   22.40    4.00
   1  -6   9   22.80    5.90
   1  -6   9   23.80    5.00
   1  -6   9   34.10    5.40
   1  -6   9   14.30    6.60
  -2   6  -9   -0.90    4.20
  -2   6  -9    1.60    3.20
  -2   6  -9    0.20    4.10
   2  -6   9    1.90    5.90
   2  -6   9   -3.10    3.60
  -3   6  -9   70.09    8.30
  -3   6  -9   72.59    7.20
   3  -6   9   79.29    6.60
   6   5  -9    2.60    2.50
   6   5  -9    4.50    3.70
  -6  -5   9    2.80    2.60
   5   5  -9  115.79   10.20
   5   5  -9  104.89    7.60
  -5  -5   9   85.59    9.70
  -5  -5   9   99.99    9.30
  -5  -5   9   99.09    9.00
   4   5  -9   16.60    6.50
   4   5  -9    5.20    5.30
   4   5  -9    6.30    3.30
  -4  -5   9   14.60    5.10
  -4  -5   9   13.90    6.20
  -4  -5   9   10.60    2.60
  -4  -5   9    6.60    5.00
  -4  -5   9   17.30    5.10
  -4  -5   9    6.00    3.80
  -4  -5   9    3.20    4.80
   3   5  -9   36.60    8.60
   3   5  -9   37.50    5.80
   3   5  -9   21.00    4.30
  -3  -5   9   24.80    4.10
  -3  -5   9   16.70    7.40
  -3  -5   9   25.30    5.10
  -3  -5   9   40.10    8.00
  -3  -5   9   26.00    3.50
  -3  -5   9   32.20    5.90
  -3  -5   9   25.50    5.90
   2   5  -9  191.98   10.80
   2   5  -9  236.68   11.30
  -2  -5   9  228.58   12.30
  -2  -5   9  223.38   13.50
  -2  -5   9  235.28    9.40
  -2  -5   9  228.28   10.80
  -2  -5   9  222.28   11.30
  -2  -5   9  221.88   14.00
   1   5  -9   26.90    4.00
   1   5  -9   40.50    5.20
   1   5  -9   36.80    4.70
  -1  -5   9   40.10    5.90
  -1  -5   9   40.40    4.80
  -1  -5   9   40.70    3.50
  -1  -5   9   32.90    5.90
   0   5  -9   62.49    6.00
   0   5  -9   48.20    6.40
   0   5  -9   52.49    5.80
   0  -5   9   61.89    5.50
   0  -5   9   60.49    4.90
   0  -5   9   52.29    7.80
   0  -5   9   62.89    9.60
  -1   5  -9  -16.30    5.10
  -1   5  -9    1.40    4.40
  -1   5  -9   -2.10    2.70
   1  -5   9    6.50   12.00
   1  -5   9    2.20    3.40
   1  -5   9    0.50    4.40
   1  -5   9   -7.70    5.50
  -2   5  -9   40.60    5.80
  -2   5  -9   47.20    6.40
   2  -5   9   45.70    6.50
   2  -5   9   46.10    6.70
   2  -5   9   26.50    7.90
  -3   5  -9    1.20    3.80
  -3   5  -9   -3.70    7.90
  -3   5  -9    1.10    3.80
  -3   5  -9   -2.60    6.90
   3  -5   9    1.50    3.80
  -4   5  -9    4.20    4.60
  -4   5  -9    6.30    3.20
   4  -5   9    0.00    2.80
   6   4  -9   27.70    3.70
   6   4  -9   27.10    4.60
  -6  -4   9   24.20    4.10
   5   4  -9    1.30    2.90
   5   4  -9   -2.60    4.60
  -5  -4   9   -5.40    5.40
  -5  -4   9    1.10    4.00
  -5  -4   9   -0.10    3.20
  -5  -4   9   -3.50    5.40
   4   4  -9   28.30    6.40
   4   4  -9   28.30    4.10
   4   4  -9   23.10    4.90
  -4  -4   9   39.00    5.80
  -4  -4   9   33.20    5.00
  -4  -4   9   45.10    5.80
  -4  -4   9   31.90    5.50
  -4  -4   9   34.50    6.70
   3   4  -9    4.80    2.80
   3   4  -9   -0.30    3.00
  -3  -4   9   -4.10    4.80
  -3  -4   9   10.00    6.10
  -3  -4   9    6.30    5.80
  -3  -4   9   10.50    4.10
  -3  -4   9    3.20    2.80
   2   4  -9  162.38    8.30
   2   4  -9  147.39    8.50
  -2  -4   9  161.38    7.20
  -2  -4   9  163.68    7.90
  -2  -4   9  159.68    9.10
   1   4  -9  502.15   20.70
   1   4  -9  538.15   20.80
  -1  -4   9  573.64   22.10
  -1  -4   9  554.64   20.00
  -1  -4   9  553.24   20.50
  -1  -4   9  540.85   20.40
   0   4  -9  400.96   15.70
   0   4  -9  373.66   15.70
   0   4  -9  391.86   15.60
   0  -4   9  390.26   15.70
   0  -4   9  403.86   15.30
   0  -4   9  387.66   15.30
  -1   4  -9  869.81   32.00
  -1   4  -9  852.21   31.80
  -1   4  -9  918.51   32.40
   1  -4   9  859.71   32.00
   1  -4   9  847.12   32.50
  -2   4  -9    6.40    4.70
  -2   4  -9    1.30    3.70
  -2   4  -9   21.40   10.00
  -2   4  -9    6.20    3.00
   2  -4   9    2.60    6.20
   2  -4   9    8.90    5.30
   2  -4   9    6.10    4.60
  -3   4  -9   20.90    4.20
  -3   4  -9   18.10    6.30
  -3   4  -9   16.40    4.70
  -3   4  -9   23.70    7.70
   3  -4   9   21.60    5.70
   3  -4   9   28.80    5.90
   3  -4   9   30.50    8.80
  -4   4  -9   -3.40    3.50
  -4   4  -9    5.80    4.80
   4  -4   9    4.50    4.10
   4  -4   9    1.20    4.20
   6   3  -9   -1.30    3.00
   6   3  -9   -0.80    3.20
  -6  -3   9   -1.80    2.70
  -6  -3   9    0.80    2.90
   5   3  -9  143.99    8.60
   5   3  -9  129.89   10.60
  -5  -3   9  142.79    9.30
  -5  -3   9  110.99   13.40
  -5  -3   9  137.09   10.40
   4   3  -9    4.90    3.10
   4   3  -9   -3.00    5.10
   4   3  -9    4.50    5.00
   4   3  -9    8.10    3.60
  -4  -3   9   10.20    4.90
  -4  -3   9    8.70    5.00
  -4  -3   9    8.60    3.70
  -4  -3   9    0.30    6.70
  -4  -3   9    6.00    4.00
   3   3  -9  150.28    8.10
   3   3  -9  147.89    7.50
   3   3  -9  149.39    8.10
  -3  -3   9  150.48    8.00
   2   3  -9   60.99    4.30
   2   3  -9   59.59    3.40
  -2  -3   9   64.89    6.50
  -2  -3   9   58.49    3.40
  -2  -3   9   66.69    4.30
   1   3  -9  141.19    6.70
  -1  -3   9  140.19    6.30
  -1  -3   9  136.49    7.80
  -1  -3   9  144.99    6.50
  -1  -3   9  145.99    6.30
   0   3  -9  412.26   16.20
   0   3  -9  426.26   16.10
   0  -3   9  438.86   15.90
   0  -3   9  424.66   16.00
   0  -3   9  426.06   16.20
  -1   3  -9  209.38    9.20
  -1   3  -9  201.18    9.50
  -1   3  -9  207.98    9.10
   1  -3   9  214.88    9.50
   1  -3   9  208.78    8.30
   1  -3   9  214.88    9.50
  -2   3  -9   25.30    3.60
  -2   3  -9   26.60    3.70
   2  -3   9   41.50    5.20
   2  -3   9   32.00    4.10
   2  -3   9   30.70    3.90
  -3   3  -9   13.90    4.10
  -3   3  -9   20.90    5.50
  -3   3  -9   14.00    6.50
  -3   3  -9   12.90    5.60
  -3   3  -9   18.80    4.70
   3  -3   9   14.60    5.40
   3  -3   9   15.00    5.70
   3  -3   9   13.60    4.90
   3  -3   9   11.70    8.10
  -4   3  -9   -1.50    4.00
  -4   3  -9   -0.70    4.50
   4  -3   9    2.60    4.80
  -5   3  -9    0.20    3.20
  -5   3  -9    0.80    5.10
  -5   3  -9   -9.90    4.80
   5  -3   9    3.80    3.90
   5  -3   9    4.80    3.40
   6   2  -9    2.60    3.40
   6   2  -9    6.30    3.40
  -6  -2   9    5.70    3.20
  -6  -2   9    0.30    2.70
   5   2  -9    0.00    2.90
   5   2  -9    5.30    6.40
   5   2  -9   -1.50    4.40
  -5  -2   9    2.30    5.00
  -5  -2   9   -0.30    3.50
  -5  -2   9   -3.50    3.70
   4   2  -9  128.69    8.30
   4   2  -9  112.59    7.50
   4   2  -9  106.79    8.70
   4   2  -9  104.79    9.80
  -4  -2   9  130.79    9.40
  -4  -2   9  114.99    7.80
   3   2  -9   45.50    5.00
   3   2  -9   47.60    4.30
   3   2  -9   54.19    4.50
  -3  -2   9   50.89    4.40
   2   2  -9    3.30    1.60
   2   2  -9    3.50    1.30
   2   2  -9    0.30    3.70
  -2  -2   9    2.10    1.50
  -2  -2   9    4.70    1.10
   1   2  -9    5.80    2.40
   1   2  -9    3.60    1.40
  -1  -2   9    4.40    1.10
  -1  -2   9    2.30    1.10
  -1  -2   9    4.90    1.30
   0   2  -9  483.85   17.50
   0   2  -9  444.26   16.30
   0  -2   9  486.35   17.40
   0  -2   9  472.05   17.20
   0  -2   9  466.95   16.50
   0  -2   9  491.35   16.90
  -1   2  -9   97.09    5.00
  -1   2  -9   96.19    4.70
   1  -2   9   87.59    5.10
   1  -2   9  103.19    5.20
   1  -2   9   92.79    4.40
  -2   2  -9    8.70    3.10
  -2   2  -9    9.50    2.30
   2  -2   9    9.40    2.30
   2  -2   9    8.00    2.70
   2  -2   9    6.00    1.90
   2  -2   9    8.90    3.20
  -3   2  -9   18.30    5.60
  -3   2  -9   16.70    4.70
  -3   2  -9   18.90    5.10
  -3   2  -9   25.60    4.10
   3  -2   9   16.00    7.10
   3  -2   9   16.10    3.40
   3  -2   9   27.20    5.70
   3  -2   9   28.80    7.70
  -4   2  -9    9.00    5.10
  -4   2  -9   13.10    5.10
   4  -2   9   15.10    6.80
   4  -2   9    7.60    4.40
   4  -2   9    7.10    4.40
  -5   2  -9   23.20    5.10
  -5   2  -9   20.60    4.40
   5  -2   9   27.30    6.30
   5  -2   9   46.30    6.10
   6   1  -9   12.90    6.10
   6   1  -9    9.40    3.50
  -6  -1   9    6.20    3.00
  -6  -1   9    6.20    2.80
   5   1  -9    8.90    4.30
   5   1  -9    6.00    3.60
   5   1  -9   -4.10    8.70
  -5  -1   9    5.50    3.80
  -5  -1   9    3.90    9.20
   4   1  -9   19.40    3.80
   4   1  -9   23.50    4.50
   4   1  -9   11.20    4.30
   4   1  -9   15.30    4.80
   4   1  -9   26.70   10.30
  -4  -1   9   19.30    5.50
  -4  -1   9   24.90    7.10
   3   1  -9  270.17   11.70
   3   1  -9  266.47   13.90
   3   1  -9  274.07   11.50
   3   1  -9  277.77   11.90
  -3  -1   9  273.57   11.70
   2   1  -9   13.20    2.90
   2   1  -9   15.50    2.00
   2   1  -9   12.20    1.90
  -2  -1   9   15.90    2.00
  -2  -1   9   16.90    2.30
   1   1  -9   15.70    2.20
   1   1  -9   14.30    1.70
   1   1  -9   15.90    2.00
  -1  -1   9   14.40    1.70
   0   1  -9  109.59    4.40
   0   1  -9  104.09    4.80
   0  -1   9  102.99    4.80
   0  -1   9  111.29    4.20
   0  -1   9  106.79    4.70
  -1   1  -9  678.93   23.00
  -1   1  -9  662.63   23.60
  -1   1  -9  659.53   22.90
   1  -1   9  593.34   23.50
   1  -1   9  672.03   23.20
   1  -1   9  669.83   23.50
  -2   1  -9   59.79    3.60
   2  -1   9   59.19    5.70
   2  -1   9   55.99    4.20
   2  -1   9   57.89    3.80
   2  -1   9   62.19    4.00
  -3   1  -9    3.40    2.40
   3  -1   9    4.20    2.80
   3  -1   9    0.80    2.20
   3  -1   9    4.40    2.50
  -4   1  -9   14.30    4.60
  -4   1  -9   15.30    6.10
  -4   1  -9   12.30    6.80
   4  -1   9   27.20    5.70
   4  -1   9   31.00    4.30
   4  -1   9   16.40    9.40
  -5   1  -9   32.70    5.20
  -5   1  -9   50.49    8.50
   5  -1   9   47.60    9.00
   5  -1   9   49.80    6.80
  -6   1  -9    1.70    2.30
   6  -1   9    2.90    2.40
   6   0  -9   60.59    6.50
   6   0  -9   77.49    8.80
  -6   0   9   57.09    5.70
  -6   0   9   65.89    6.00
   5   0  -9    4.40    3.90
   5   0  -9    0.00    6.50
   5   0  -9    6.50    4.50
  -5   0   9    6.30    4.10
  -5   0   9    1.50    5.70
   4   0  -9   38.10    5.20
   4   0  -9   31.60    5.70
   4   0  -9   36.20    4.80
   4   0  -9   30.80    5.30
   4   0  -9   36.70    7.90
  -4   0   9   42.10    6.60
  -4   0   9   40.40    6.50
  -4   0   9   43.60    5.90
   3   0  -9    6.50    4.40
   3   0  -9    4.70    2.50
   3   0  -9    5.10    2.90
   3   0  -9    3.00    2.10
  -3   0   9    3.70    2.20
  -3   0   9    9.30    4.90
  -3   0   9    1.60    4.30
   2   0  -9 1584.64   55.89
   2   0  -9 1563.44   55.29
   2   0  -9 1639.04   55.79
  -2   0   9 1671.33   55.69
  -2   0   9 1533.25   55.69
   1   0  -9  222.88    8.70
   1   0  -9  214.38    8.30
   1   0  -9  216.68    8.40
  -1   0   9  214.48    8.30
   0   0  -9    5.20    1.20
   0   0  -9    5.40    1.10
   0   0  -9    4.10    0.70
   0   0  -9    3.40    1.10
   0   0   9    4.60    1.20
  -1   0  -9   45.90    2.80
  -1   0  -9   41.90    1.80
  -1   0  -9   49.70    3.10
  -1   0  -9   45.80    2.00
   1   0   9   41.80    2.60
   1   0   9   45.90    2.70
   1   0   9   41.90    3.30
  -2   0  -9  651.63   22.60
  -2   0  -9  653.73   23.20
   2   0   9  647.54   23.30
   2   0   9  639.64   23.70
   2   0   9  621.74   23.00
   2   0   9  627.24   23.10
  -3   0  -9   63.19    4.50
   3   0   9   74.79    5.10
   3   0   9   60.89    4.60
   3   0   9   61.39    5.10
  -4   0  -9  201.18   12.20
  -4   0  -9  240.28   14.80
  -4   0  -9  205.28   11.30
  -4   0  -9  207.78   12.20
   4   0   9  208.48   12.00
   4   0   9  222.78   13.00
   4   0   9  214.08   10.50
  -5   0  -9   40.80    6.60
  -5   0  -9   41.40    5.60
  -5   0  -9   33.40    5.60
   5   0   9   60.69    6.00
  -6   0  -9    0.10    4.00
  -6   0  -9    3.00    2.60
   6   0   9    4.30    2.80
   6   0   9    0.30    4.40
   6  -1  -9    9.20    3.60
   6  -1  -9   10.50    4.50
  -6   1   9   10.70    3.00
  -6   1   9   13.70    3.10
   5  -1  -9    0.00    3.80
   5  -1  -9    3.00    5.10
  -5   1   9    2.50    4.20
  -5   1   9    3.60    4.60
   4  -1  -9   -3.90    5.80
   4  -1  -9    2.30    4.00
   4  -1  -9   -3.20    4.80
  -4   1   9   -0.60    4.40
  -4   1   9   -1.50    5.50
   3  -1  -9    6.90    2.70
   3  -1  -9    8.60    3.90
   3  -1  -9    9.60    4.40
   3  -1  -9    9.50    2.80
  -3   1   9   11.10    3.10
  -3   1   9    9.60    3.20
  -3   1   9    8.20    3.30
   2  -1  -9  395.66   15.40
   2  -1  -9  399.26   15.40
   2  -1  -9  387.96   14.50
  -2   1   9  387.96   15.30
  -2   1   9  398.26   15.10
   1  -1  -9  136.99    6.00
   1  -1  -9  133.99    5.40
   1  -1  -9  133.29    5.90
  -1   1   9  138.89    5.70
   0  -1  -9   99.59    3.90
   0  -1  -9   99.89    4.10
   0  -1  -9   93.69    4.50
   0  -1  -9  100.89    4.10
   0   1   9   98.59    3.80
  -1  -1  -9  180.88    6.70
  -1  -1  -9  180.48    7.50
   1   1   9  187.98    7.30
  -2  -1  -9   22.80    2.10
  -2  -1  -9   17.30    2.60
  -2  -1  -9   23.90    2.90
   2   1   9   16.60    2.60
   2   1   9   19.20    2.10
   2   1   9   19.00    2.30
   2   1   9   20.60    2.50
  -3  -1  -9   73.99    4.60
  -3  -1  -9   77.79    4.80
   3   1   9   79.59    5.20
   3   1   9   81.19    5.70
   3   1   9   82.29    4.70
   3   1   9   82.69    5.00
  -4  -1  -9  104.79    7.90
  -4  -1  -9  112.79   11.70
  -4  -1  -9  114.89    9.00
  -4  -1  -9   98.69   13.10
   4   1   9  126.49    7.50
   4   1   9  113.29    8.30
   4   1   9  101.49   10.70
  -5  -1  -9   59.59    7.20
  -5  -1  -9   54.19    8.90
  -5  -1  -9   39.80    6.80
   5   1   9   61.09    6.10
   5   1   9   58.69    8.20
  -6  -1  -9   34.80    5.20
  -6  -1  -9   24.80    4.60
   6   1   9   36.30    5.20
   6   1   9   30.50    4.30
   5  -2  -9    3.40    7.80
   5  -2  -9    3.40    4.30
   5  -2  -9   -2.50    4.30
  -5   2   9    2.90    3.90
  -5   2   9   -2.00    4.50
   4  -2  -9   -2.50    4.20
   4  -2  -9    3.10    4.80
   4  -2  -9    0.90    9.10
  -4   2   9    7.40    6.40
  -4   2   9    0.60    4.10
  -4   2   9    0.60    4.80
   3  -2  -9   14.70    5.40
   3  -2  -9   16.50    4.70
   3  -2  -9   13.30    3.50
   3  -2  -9   13.10    5.10
  -3   2   9   21.50    4.10
  -3   2   9   12.60    3.30
  -3   2   9   16.80    8.80
  -3   2   9   11.80    3.50
  -3   2   9   18.40    4.70
   2  -2  -9  518.95   19.00
   2  -2  -9  572.94   20.80
   2  -2  -9  557.54   20.70
  -2   2   9  527.95   20.40
  -2   2   9  535.55   20.50
  -2   2   9  530.15   20.30
   1  -2  -9  305.67   11.80
   1  -2  -9  325.97   12.10
  -1   2   9  300.17   11.90
  -1   2   9  299.67   11.70
   0  -2  -9  140.09    5.50
   0  -2  -9  137.89    6.10
   0   2   9  141.79    5.60
  -1  -2  -9   18.50    2.00
  -1  -2  -9   16.70    2.20
   1   2   9   22.40    2.10
   1   2   9   20.80    1.30
  -2  -2  -9  265.87   10.20
  -2  -2  -9  260.07   10.90
   2   2   9  283.97   10.70
   2   2   9  264.67   10.00
   2   2   9  251.47    9.80
  -3  -2  -9  302.17   12.80
  -3  -2  -9  322.07   12.70
  -3  -2  -9  336.57   13.60
   3   2   9  300.67   13.10
   3   2   9  326.27   12.70
   3   2   9  329.67   13.40
  -4  -2  -9    1.10   11.30
  -4  -2  -9   -3.50    6.10
  -4  -2  -9   -0.10    5.60
  -4  -2  -9   -3.60    3.20
  -4  -2  -9    0.50    3.80
  -4  -2  -9    0.10    5.20
   4   2   9    1.40    6.80
   4   2   9   -2.20    3.20
   4   2   9    0.70    2.80
  -5  -2  -9   61.59    9.50
  -5  -2  -9   78.39    9.50
  -5  -2  -9   60.09    7.10
  -5  -2  -9   65.59    8.70
   5   2   9   67.49    6.30
  -6  -2  -9    0.20    2.70
  -6  -2  -9   -5.50    3.60
  -6  -2  -9    9.00    4.80
   6   2   9   -0.10    3.40
   6   2   9    1.20    2.60
   5  -3  -9   18.20    6.30
   5  -3  -9   21.50    4.00
  -5   3   9    8.60    4.50
  -5   3   9   17.40    4.20
   4  -3  -9    0.30    5.60
   4  -3  -9   -1.90    3.90
   4  -3  -9   10.80   14.70
  -4   3   9    5.50    7.30
  -4   3   9    8.50   10.40
  -4   3   9    1.60    3.50
  -4   3   9   -1.50    4.30
   3  -3  -9   75.59    8.80
   3  -3  -9   72.89    8.00
   3  -3  -9   77.89    8.80
   3  -3  -9   69.59   10.30
  -3   3   9   59.69   11.30
  -3   3   9   57.89    7.80
  -3   3   9   80.89    8.80
  -3   3   9   76.99    6.20
  -3   3   9   72.89    7.10
   2  -3  -9   76.79    5.70
   2  -3  -9   72.99    6.10
  -2   3   9   88.59    5.80
  -2   3   9   78.79    5.70
  -2   3   9   76.99    5.60
   1  -3  -9 3472.35  117.19
   1  -3  -9 3445.86  116.79
  -1   3   9 3321.77  116.79
  -1   3   9 3383.86  116.89
   0  -3  -9   11.60    1.40
   0  -3  -9    8.90    2.00
   0   3   9   14.50    1.90
  -1  -3  -9    0.30    1.60
  -1  -3  -9    1.60    1.40
   1   3   9    2.70    1.10
  -2  -3  -9   68.49    4.10
  -2  -3  -9   59.09    4.40
   2   3   9   61.99    3.70
   2   3   9   64.59    4.00
  -3  -3  -9   98.79    5.70
  -3  -3  -9   97.59    6.40
   3   3   9   87.69    5.10
   3   3   9   99.99    6.10
  -4  -3  -9   -2.80    5.30
  -4  -3  -9    0.50    5.60
  -4  -3  -9    0.10    9.60
  -4  -3  -9   -1.20    3.50
  -4  -3  -9  -10.70    4.70
  -4  -3  -9   -1.30    4.30
   4   3   9    4.70    3.20
   4   3   9    0.70    3.80
  -5  -3  -9  386.86   17.90
  -5  -3  -9  357.36   15.40
  -5  -3  -9  364.66   18.40
  -5  -3  -9  369.76   19.10
   5   3   9  329.47   18.30
   5   3   9  374.86   16.00
  -6  -3  -9   17.60    4.30
  -6  -3  -9   16.50    4.50
  -6  -3  -9   25.60    9.10
   6   3   9   18.10    3.20
   6   3   9   21.40    4.50
   5  -4  -9    1.50    2.50
  -5   4   9   -0.80    5.70
  -5   4   9   -0.40    2.70
   4  -4  -9    1.50    4.30
   4  -4  -9    4.70    4.00
  -4   4   9    8.00    3.50
  -4   4   9    2.40    4.40
  -4   4   9   10.90    8.70
   3  -4  -9    7.30    4.70
   3  -4  -9    4.40    5.40
  -3   4   9    5.40    3.10
  -3   4   9   10.00    4.70
  -3   4   9    7.20    4.10
   2  -4  -9    1.30    4.70
   2  -4  -9    6.20    3.30
   2  -4  -9   -1.20    5.70
   2  -4  -9  -10.90    8.00
   2  -4  -9    9.80    4.60
  -2   4   9    5.80    3.90
  -2   4   9    5.80    2.70
  -2   4   9   14.80    5.60
  -2   4   9    5.50    2.60
   1  -4  -9   -4.10    3.00
   1  -4  -9    1.40    1.90
  -1   4   9    2.70    2.10
  -1   4   9    6.20    2.90
  -1   4   9    3.10    2.20
   0  -4  -9   24.80    2.10
   0  -4  -9   25.90    3.80
   0   4   9   22.60    3.00
  -1  -4  -9  140.39    6.90
  -1  -4  -9  148.39    7.30
   1   4   9  144.49    6.50
   1   4   9  132.19    5.90
  -2  -4  -9    5.00    2.20
  -2  -4  -9    3.80    2.10
   2   4   9    4.10    1.80
   2   4   9    5.60    2.10
   2   4   9    9.80    2.10
  -3  -4  -9  109.49   11.90
  -3  -4  -9   81.29    5.90
  -3  -4  -9   78.79    9.10
  -3  -4  -9  113.09   11.20
  -3  -4  -9   75.99    6.40
   3   4   9   85.49    6.10
   3   4   9   71.99    4.80
  -4  -4  -9  155.98   14.90
  -4  -4  -9  210.28   12.80
  -4  -4  -9  192.58   12.40
  -4  -4  -9  191.58   13.20
  -4  -4  -9  189.68   10.50
  -4  -4  -9  206.48   15.80
   4   4   9  183.18   12.10
   4   4   9  174.68   10.20
  -5  -4  -9  244.58   13.80
  -5  -4  -9  223.28   15.30
  -5  -4  -9  245.68   14.60
   5   4   9  240.88   11.80
  -6  -4  -9   14.50    4.10
  -6  -4  -9   14.30   10.30
  -6  -4  -9   11.70    4.00
   6   4   9    7.90    5.50
   6   4   9   15.80    3.20
   4  -5  -9    2.80    3.90
   4  -5  -9    0.80    2.80
  -4   5   9    0.10    6.40
  -4   5   9    1.80    3.00
   3  -5  -9    6.40    3.70
   3  -5  -9    3.40    4.30
  -3   5   9   12.40    3.60
  -3   5   9   13.10    4.50
  -3   5   9    9.70    4.50
   2  -5  -9    4.00    5.00
   2  -5  -9    2.80    3.70
   2  -5  -9  -10.50    5.30
   2  -5  -9    0.90    4.00
   2  -5  -9   -7.10    6.30
  -2   5   9   -0.30    5.70
  -2   5   9   -2.40    2.80
  -2   5   9   -0.70    2.60
   1  -5  -9  158.88   10.20
   1  -5  -9  143.49   10.20
   1  -5  -9  158.08   12.40
   1  -5  -9  118.69   11.30
   1  -5  -9  157.78    7.70
   1  -5  -9  145.39   11.70
  -1   5   9  151.08    9.20
  -1   5   9  160.18    8.50
  -1   5   9  133.39   15.90
  -1   5   9  158.78    8.40
   0  -5  -9   -2.30    4.60
   0  -5  -9    1.90    4.50
   0  -5  -9    0.60    1.40
   0  -5  -9   -4.90    5.40
   0  -5  -9    0.70    3.50
   0  -5  -9    3.80    4.70
   0  -5  -9    0.40    1.10
   0   5   9   -7.20    4.00
   0   5   9    1.70    2.80
  -1  -5  -9    3.20    2.80
  -1  -5  -9    8.20    2.70
   1   5   9    7.90    2.50
   1   5   9    6.90    2.60
  -2  -5  -9   40.70    5.90
  -2  -5  -9   24.90    3.60
  -2  -5  -9   30.70    3.90
   2   5   9   35.10    4.10
   2   5   9   42.70    4.80
   2   5   9   39.20    4.60
   2   5   9   36.70    4.10
  -3  -5  -9   13.40    3.80
  -3  -5  -9   16.00    4.90
  -3  -5  -9   11.00    3.30
  -3  -5  -9   16.50    5.40
  -3  -5  -9   15.40    6.10
  -3  -5  -9   10.10    6.60
  -3  -5  -9    9.10    7.20
  -3  -5  -9    6.10    6.10
   3   5   9   10.30    3.40
   3   5   9   13.70    4.40
  -4  -5  -9   76.09    8.70
  -4  -5  -9   69.89   11.80
  -4  -5  -9   72.99    9.50
  -4  -5  -9   61.69    9.10
  -4  -5  -9   66.69    8.60
  -4  -5  -9   76.39    8.30
   4   5   9   72.59    8.30
  -5  -5  -9   27.80    5.30
  -5  -5  -9   19.40    9.20
  -5  -5  -9   13.20    4.20
   5   5   9   25.60    4.00
  -6  -5  -9   21.40   11.30
  -6  -5  -9   13.90    3.40
  -6  -5  -9   24.00    4.10
   6   5   9   22.10    3.40
   3  -6  -9    0.70    3.70
   3  -6  -9    3.00    3.60
   3  -6  -9    5.30    4.50
  -3   6   9    1.90    3.40
  -3   6   9    4.40    4.50
  -3   6   9   -1.10    2.80
   2  -6  -9    2.50    4.30
   2  -6  -9    6.30    4.70
   2  -6  -9    2.30    5.80
   2  -6  -9   -1.60    4.10
   2  -6  -9    2.00    5.30
  -2   6   9    2.30    6.00
  -2   6   9    5.60    3.40
  -2   6   9    2.80    2.50
   1  -6  -9    4.30    5.50
   1  -6  -9    0.00    4.30
   1  -6  -9   -0.90    4.50
   1  -6  -9    4.70    3.20
   1  -6  -9    4.00    4.80
   1  -6  -9    6.80    6.30
  -1   6   9    3.00    3.00
  -1   6   9    1.30    2.80
  -1   6   9    2.80    7.70
   0  -6  -9   75.59    8.70
   0  -6  -9   82.49   14.50
   0  -6  -9   84.49    9.20
   0  -6  -9   74.49    9.00
   0  -6  -9   68.49   10.30
   0   6   9   57.79    6.90
   0   6   9   66.79    8.20
  -1  -6  -9   15.20    8.10
  -1  -6  -9    8.70    6.70
  -1  -6  -9    8.80    4.50
  -1  -6  -9   13.30    5.00
  -1  -6  -9   23.60    5.10
  -1  -6  -9   10.10    4.90
  -1  -6  -9   11.80    3.80
  -1  -6  -9   14.30    6.90
   1   6   9   15.90    4.80
  -2  -6  -9   78.09   14.00
  -2  -6  -9   79.49   10.80
  -2  -6  -9   80.69    8.60
  -2  -6  -9   90.89   12.00
  -2  -6  -9   89.89    8.60
  -2  -6  -9   91.89    7.80
  -2  -6  -9   84.69    9.70
  -2  -6  -9   87.49   13.00
  -2  -6  -9   92.19    7.40
   2   6   9   65.79    8.40
  -3  -6  -9   24.30    6.00
  -3  -6  -9   30.80    6.80
  -3  -6  -9   22.90    6.30
  -3  -6  -9   28.50    5.10
  -3  -6  -9   27.00    5.10
  -3  -6  -9   29.60    6.90
  -3  -6  -9   37.30    8.00
  -3  -6  -9   24.30    5.60
   3   6   9   23.50    5.70
  -4  -6  -9   14.40    4.50
  -4  -6  -9   25.10    6.70
  -4  -6  -9   34.00    5.60
  -4  -6  -9   28.80    8.20
  -4  -6  -9   29.40    5.90
   4   6   9   23.80    7.00
  -5  -6  -9    9.80    3.70
  -5  -6  -9   24.30   12.70
  -5  -6  -9   16.60    4.40
   5   6   9   16.10    4.20
  -6  -6  -9  113.79    7.20
  -6  -6  -9  123.49   19.80
  -6  -6  -9  102.99    7.30
   6   6   9   98.69    6.60
   3  -7  -9    2.70    2.50
  -3   7   9    4.50    3.20
  -3   7   9    4.50    3.00
   2  -7  -9    5.40    5.40
   2  -7  -9    2.90    3.50
   2  -7  -9    9.10    5.10
  -2   7   9    2.30    3.40
  -2   7   9   -0.40    2.70
  -2   7   9    0.70    4.50
   1  -7  -9    7.90    6.50
   1  -7  -9   -0.60    4.00
   1  -7  -9   15.70    4.40
   1  -7  -9    5.60    4.90
  -1   7   9    2.70    3.10
  -1   7   9   -0.30    3.00
  -1   7   9    4.10    7.40
   0  -7  -9   26.60    6.80
   0  -7  -9   23.20    5.50
   0  -7  -9   19.80    5.00
   0  -7  -9   14.00    8.40
   0   7   9   20.10    4.10
  -1  -7  -9   69.59    8.70
  -1  -7  -9   70.39   10.90
  -1  -7  -9   52.89    7.30
  -1  -7  -9   60.79    7.90
  -1  -7  -9   54.19    9.70
  -1  -7  -9   62.79    7.70
  -2  -7  -9    3.00    6.30
  -2  -7  -9    7.00   16.80
  -2  -7  -9   -1.60    4.00
  -2  -7  -9   -0.40    4.90
  -2  -7  -9   -4.50    4.90
  -2  -7  -9    0.80    8.30
  -2  -7  -9   -1.70    4.80
  -2  -7  -9   -0.70    4.40
  -3  -7  -9  128.59   10.40
  -3  -7  -9  134.79    9.50
  -3  -7  -9  110.69   10.80
  -3  -7  -9  123.79   13.30
  -3  -7  -9   90.89   12.40
  -3  -7  -9  125.49   14.70
  -3  -7  -9  117.59    9.40
  -3  -7  -9  109.19   10.90
  -4  -7  -9   25.00    5.70
  -4  -7  -9   36.30    5.70
  -4  -7  -9   26.00    4.30
  -4  -7  -9   23.00   13.30
  -5  -7  -9  130.39    8.90
  -5  -7  -9   96.89   15.20
  -5  -7  -9  109.29    8.00
   2  -8  -9   28.20    4.70
  -2   8   9   31.60    4.60
  -2   8   9   23.50    4.60
   1  -8  -9   32.80    5.00
   1  -8  -9   16.80    3.60
   1  -8  -9   15.30    4.20
  -1   8   9   27.50    4.20
  -1   8   9   20.10    3.70
  -1   8   9   21.30    6.80
   0  -8  -9   48.50    6.90
   0  -8  -9   34.10    6.10
   0  -8  -9   22.00    4.00
   0   8   9   34.70    5.40
   0   8   9   40.00    4.70
  -1  -8  -9    2.30    5.40
  -1  -8  -9    4.80    4.10
  -1  -8  -9    6.10    3.60
   1   8   9    8.90    4.60
  -2  -8  -9  226.68   12.90
  -2  -8  -9  195.58   13.90
  -2  -8  -9  191.68   12.30
  -2  -8  -9  215.68   11.90
  -2  -8  -9  175.58   11.10
  -3  -8  -9   16.40    4.20
  -3  -8  -9   28.30   14.10
  -3  -8  -9   28.60    5.60
  -3  -8  -9   30.00    4.80
  -3  -8  -9   24.50    4.60
  -4  -8  -9    9.80    4.10
  -4  -8  -9    6.80    3.40
  -4  -8  -9   10.30    3.80
  -4  -8  -9    4.40   15.40
  -5  -8  -9   -1.80    2.60
  -5  -8  -9   -4.00   12.20
  -5  -8  -9   -1.60    2.50
   0  -9  -9    9.80    2.90
   0  -9  -9    5.80    3.90
   0  -9  -9   13.00    3.40
   0   9   9   13.20    3.30
  -1  -9  -9   -0.60    4.80
  -1  -9  -9    3.50    3.00
  -1  -9  -9   -0.10    2.30
   1   9   9   -1.20    4.40
  -2  -9  -9    1.20    2.60
  -2  -9  -9   -1.50    2.90
  -3  -9  -9    8.90    2.90
  -3  -9  -9   16.70    4.50
  -3  -9  -9   12.70    3.50
  -3  -9  -9   17.00    3.30
  -4  -9  -9    2.70    2.60
  -4  -9  -9    2.10    2.20
  -4  -9  -9   -2.10    3.80
   3   9 -10    2.60    2.90
  -3  -9  10   -0.10    2.20
  -3  -9  10    3.10    3.20
   2   9 -10   46.60    5.00
  -2  -9  10   49.10    4.90
  -2  -9  10   36.20    5.80
   1   9 -10   15.20    3.30
  -1  -9  10   14.20    3.00
  -1  -9  10    6.70    2.80
   0   9 -10   -6.70    4.20
   0   9 -10   -0.40    2.70
   0  -9  10    3.00    2.60
   4   8 -10   23.70    3.50
  -4  -8  10   22.90    3.70
  -4  -8  10   26.00    4.30
  -4  -8  10   19.50    3.80
   3   8 -10   -1.00    3.10
  -3  -8  10    3.30    3.40
  -3  -8  10    1.80    2.90
  -3  -8  10   -1.70    3.80
  -3  -8  10   -2.70    4.40
   2   8 -10   31.90    4.30
  -2  -8  10   20.50    3.70
  -2  -8  10   26.80    6.00
  -2  -8  10   24.00    4.50
   1   8 -10   10.60    3.60
   1   8 -10    2.90    6.00
  -1  -8  10    9.00    3.50
  -1  -8  10    7.80    3.80
   0   8 -10    4.00    4.60
   0   8 -10    1.20    3.10
   0  -8  10    5.40    3.80
   0  -8  10    0.80    3.50
  -1   8 -10   -0.40    3.40
  -1   8 -10    3.60    2.90
  -1   8 -10    5.80    4.20
   1  -8  10    1.80    3.70
   5   7 -10   -0.30    2.70
  -5  -7  10    4.40    3.30
  -5  -7  10    4.10    3.70
  -5  -7  10    2.30    3.40
   4   7 -10    9.40    3.50
  -4  -7  10   14.40    4.70
  -4  -7  10    5.10    4.00
  -4  -7  10    7.30    4.30
   3   7 -10  101.59    7.50
  -3  -7  10   61.59    9.00
  -3  -7  10   81.69    7.80
  -3  -7  10   88.89    9.70
  -3  -7  10   84.79    9.00
   2   7 -10   15.70    8.20
   2   7 -10   22.60    4.20
  -2  -7  10   16.00    5.80
  -2  -7  10   14.30    4.10
  -2  -7  10   16.40    6.20
  -2  -7  10   25.80    5.80
  -2  -7  10   12.90    4.70
   1   7 -10  125.89   12.90
   1   7 -10  153.38    9.00
  -1  -7  10  146.79    9.30
  -1  -7  10  147.69    6.90
  -1  -7  10  146.59   10.80
  -1  -7  10  148.79   11.20
  -1  -7  10  154.38    9.80
  -1  -7  10  120.59   10.00
   0   7 -10   14.00    6.10
   0   7 -10   12.70    3.70
   0  -7  10   17.00    4.20
   0  -7  10   11.20    4.50
   0  -7  10   12.60    4.50
   0  -7  10   11.60    4.10
  -1   7 -10   17.90    5.00
  -1   7 -10   11.70    3.40
   1  -7  10   10.50    3.80
   1  -7  10   10.70    5.80
   1  -7  10   11.20    4.70
  -2   7 -10   -0.70    3.30
  -2   7 -10    7.20    5.50
  -2   7 -10    0.40    3.40
   2  -7  10   -3.30    3.90
   2  -7  10   -1.90    2.80
   6   6 -10   -0.10    2.30
  -6  -6  10    0.10    2.60
   5   6 -10    7.10    5.40
   5   6 -10    2.30    3.00
  -5  -6  10    0.60    3.80
  -5  -6  10    1.90    4.60
  -5  -6  10   -0.40    3.40
   4   6 -10   50.69    6.20
   4   6 -10   74.79   11.30
  -4  -6  10   48.70    7.20
  -4  -6  10   52.49    8.10
  -4  -6  10   51.09    8.00
   3   6 -10  135.19    8.50
   3   6 -10  110.99   14.60
   3   6 -10  116.79   10.90
  -3  -6  10  124.09    9.70
  -3  -6  10  128.59   10.90
  -3  -6  10  129.09   10.70
  -3  -6  10  135.49   12.00
  -3  -6  10  112.49    9.00
  -3  -6  10  130.19    9.50
   2   6 -10   -4.90    5.90
   2   6 -10    7.30    3.60
   2   6 -10    4.90    5.40
   2   6 -10    6.00    8.20
  -2  -6  10    7.90    4.60
  -2  -6  10    7.10    5.40
  -2  -6  10    3.30    4.20
  -2  -6  10    7.70    3.90
  -2  -6  10    3.10    2.10
  -2  -6  10    9.70    4.40
  -2  -6  10    3.30    4.50
  -2  -6  10   11.30    6.10
   1   6 -10  234.38   13.80
   1   6 -10  257.27   12.00
   1   6 -10  247.48   13.60
   1   6 -10  241.08   16.40
  -1  -6  10  240.68   12.30
  -1  -6  10  233.28   12.00
  -1  -6  10  230.38   14.30
  -1  -6  10  237.98   14.20
  -1  -6  10  226.58   13.10
  -1  -6  10  244.98   10.60
   0   6 -10  284.97   16.30
   0   6 -10  305.47   13.50
   0  -6  10  280.97   14.00
   0  -6  10  271.07   14.80
   0  -6  10  300.47   12.90
   0  -6  10  278.77   23.50
   0  -6  10  291.07   15.60
  -1   6 -10   58.99    6.50
  -1   6 -10   66.79    9.20
   1  -6  10   55.59    7.70
   1  -6  10   58.79    9.50
   1  -6  10   37.60    7.30
   1  -6  10   58.99    7.20
  -2   6 -10    8.10    4.40
  -2   6 -10    5.30    3.40
  -2   6 -10    6.10    4.40
   2  -6  10    7.90    4.00
   2  -6  10    4.80    5.90
  -3   6 -10   15.80    3.80
  -3   6 -10   18.60    5.40
   3  -6  10   22.80    3.80
   6   5 -10   19.00    3.80
   6   5 -10   15.20    3.00
  -6  -5  10   12.40    3.30
   5   5 -10    7.60    5.00
   5   5 -10    8.00    3.30
  -5  -5  10    3.90    4.50
  -5  -5  10    0.20    4.50
  -5  -5  10    0.50    3.90
   4   5 -10    4.00    3.30
   4   5 -10    1.00    5.90
   4   5 -10   -3.30    4.90
  -4  -5  10   -3.00    2.60
  -4  -5  10    3.70    3.60
  -4  -5  10    6.90    4.90
  -4  -5  10    0.10    4.60
  -4  -5  10    2.10    4.80
  -4  -5  10   -4.50    5.00
   3   5 -10   14.30    4.10
   3   5 -10   23.80    4.10
   3   5 -10   33.90    7.90
  -3  -5  10   26.50    5.80
  -3  -5  10   12.10    6.80
  -3  -5  10   25.10    6.00
  -3  -5  10   22.30    4.90
  -3  -5  10   18.50    2.80
  -3  -5  10   12.30    6.10
  -3  -5  10   22.60    4.10
   2   5 -10   80.79    6.80
   2   5 -10   59.49    6.40
  -2  -5  10   74.79    8.00
  -2  -5  10   61.59    5.80
  -2  -5  10   77.49    9.40
  -2  -5  10   62.79    7.70
  -2  -5  10   79.89    4.70
   1   5 -10    0.60    3.00
   1   5 -10   -3.00    3.10
   1   5 -10   -3.20    3.40
  -1  -5  10    1.70    1.90
  -1  -5  10    4.30    5.20
  -1  -5  10   -8.00    4.70
  -1  -5  10    3.10    2.60
  -1  -5  10    2.00    5.40
   0   5 -10   46.70    7.60
   0   5 -10   79.39    6.90
   0   5 -10   73.39    6.70
   0   5 -10   72.69    6.30
   0  -5  10   79.49    6.10
   0  -5  10   76.29    5.30
   0  -5  10   65.59    9.80
   0  -5  10   79.99    6.30
   0  -5  10   75.69    7.70
  -1   5 -10    1.70    2.80
  -1   5 -10    0.10    4.50
  -1   5 -10    3.80    5.30
   1  -5  10   -8.60    5.40
   1  -5  10   -2.50    3.40
   1  -5  10    0.50    4.20
  -2   5 -10   26.20    5.50
  -2   5 -10   21.90    4.00
   2  -5  10   41.80    5.90
   2  -5  10   27.20    7.80
   2  -5  10   19.70    5.90
  -3   5 -10   -0.30    7.60
  -3   5 -10    0.20    3.70
  -3   5 -10   -4.30    4.00
  -3   5 -10    6.30    7.50
   3  -5  10   -0.80    3.70
  -4   5 -10   -1.90    4.40
  -4   5 -10    5.10    3.10
   4  -5  10    0.30    3.00
   6   4 -10    6.40    3.50
   6   4 -10    7.80    2.90
  -6  -4  10    3.80    3.20
  -6  -4  10    1.90    3.10
   5   4 -10   -3.90    4.30
   5   4 -10    0.20    3.10
  -5  -4  10    6.30    5.50
  -5  -4  10    3.10    3.30
  -5  -4  10    3.70    4.00
  -5  -4  10    3.20    5.70
   4   4 -10   55.49    6.10
   4   4 -10   45.10    7.20
   4   4 -10   64.09    7.30
  -4  -4  10   63.69    7.30
  -4  -4  10   51.19    8.20
  -4  -4  10   58.59    8.40
  -4  -4  10   49.70    7.50
  -4  -4  10   57.49    7.50
   3   4 -10  420.86   16.90
   3   4 -10  399.96   17.30
  -3  -4  10  396.66   18.50
  -3  -4  10  389.26   17.50
  -3  -4  10  419.46   17.20
  -3  -4  10  382.46   20.20
  -3  -4  10  445.46   19.50
   2   4 -10  357.36   14.90
   2   4 -10  360.96   15.10
  -2  -4  10  362.96   14.80
  -2  -4  10  364.26   14.10
   1   4 -10   92.69    5.80
   1   4 -10   82.49    6.50
  -1  -4  10  100.39    5.10
  -1  -4  10   93.39    5.40
  -1  -4  10   88.89    5.40
   0   4 -10  298.77   12.80
   0   4 -10  317.17   12.90
   0   4 -10  308.07   13.00
   0  -4  10  304.27   12.50
   0  -4  10  304.67   12.40
   0  -4  10  302.17   12.90
  -1   4 -10   76.69    6.20
  -1   4 -10   79.69    6.20
  -1   4 -10   83.59    6.20
   1  -4  10   83.29    6.10
   1  -4  10   87.99    6.20
  -2   4 -10    5.80    3.20
  -2   4 -10   16.70    9.60
  -2   4 -10    8.20    4.90
  -2   4 -10    3.80    4.20
   2  -4  10   16.20    5.30
   2  -4  10    9.20    6.00
   2  -4  10   10.20    4.90
  -3   4 -10   69.89    7.10
  -3   4 -10   51.99    7.70
  -3   4 -10   65.59    8.00
  -3   4 -10   55.89    8.80
   3  -4  10   52.09   10.10
   3  -4  10   77.49    9.90
   3  -4  10   56.69    8.70
  -4   4 -10    1.70    4.70
  -4   4 -10    5.00    3.60
   4  -4  10    6.10    4.00
   4  -4  10    5.10    4.20
   6   3 -10    2.10    2.90
   6   3 -10    2.70    3.30
  -6  -3  10    5.70    3.20
  -6  -3  10   -0.90    2.70
   5   3 -10   14.90    4.90
   5   3 -10   20.40    3.80
  -5  -3  10    9.50    3.90
  -5  -3  10   21.00    5.00
   4   3 -10    0.50    2.80
   4   3 -10    0.20    5.10
   4   3 -10    0.20    5.30
   4   3 -10    1.60    3.60
  -4  -3  10    1.40    3.80
  -4  -3  10   -0.90    3.20
  -4  -3  10   -7.70    4.60
  -4  -3  10   -1.70    4.60
  -4  -3  10   14.30    7.40
   3   3 -10   84.09    5.70
   3   3 -10   78.39    6.10
   3   3 -10   75.39    5.50
  -3  -3  10   82.09    5.70
   2   3 -10    2.90    1.80
  -2  -3  10    1.50    1.70
  -2  -3  10    2.10    1.50
   1   3 -10  747.53   27.60
  -1  -3  10  758.02   27.10
  -1  -3  10  761.72   27.20
  -1  -3  10  767.72   27.20
   0   3 -10  544.65   21.00
   0   3 -10  567.24   20.90
   0  -3  10  582.34   20.90
   0  -3  10  553.64   20.90
   0  -3  10  574.14   20.50
  -1   3 -10  266.67   11.20
  -1   3 -10  272.87   11.10
  -1   3 -10  247.38   11.40
   1  -3  10  261.37   10.20
   1  -3  10  274.27   11.40
   1  -3  10  280.17   11.60
  -2   3 -10  222.48   10.80
  -2   3 -10  245.88   10.90
  -2   3 -10  240.38   12.80
   2  -3  10  236.98   11.60
   2  -3  10  226.48   10.30
   2  -3  10  241.28   11.30
  -3   3 -10   30.20    4.70
  -3   3 -10   20.00    7.00
  -3   3 -10   38.80    6.60
  -3   3 -10   10.90    5.30
  -3   3 -10   30.60    5.40
   3  -3  10   37.20    8.80
   3  -3  10   23.00    6.10
   3  -3  10   23.30    5.70
   3  -3  10   36.00    6.10
  -4   3 -10    0.90    4.70
  -4   3 -10   -0.70    4.10
   4  -3  10    3.30    4.90
   4  -3  10    3.70    4.00
  -5   3 -10    2.30    3.20
  -5   3 -10    4.20    5.40
  -5   3 -10   -1.10    4.80
   5  -3  10    1.40    3.10
   5  -3  10    1.70    3.80
   6   2 -10   40.70    5.90
   6   2 -10   46.40    6.20
  -6  -2  10   52.09    5.50
  -6  -2  10   53.99    6.20
   5   2 -10    6.00   10.00
   5   2 -10    2.50    4.60
   5   2 -10   -0.20    3.30
  -5  -2  10   -3.30    5.80
  -5  -2  10    5.50    3.60
  -5  -2  10   -4.90    3.60
   4   2 -10   -4.40    3.30
   4   2 -10    1.00    2.80
   4   2 -10   -4.00    3.90
   4   2 -10    2.00    4.60
  -4  -2  10   -4.10    3.80
  -4  -2  10   -1.60    3.00
   3   2 -10  154.48    8.00
   3   2 -10  150.38    7.90
   3   2 -10  152.98    7.70
  -3  -2  10  151.48    7.80
   2   2 -10  228.68   10.50
   2   2 -10  238.48    9.80
   2   2 -10  228.18    9.20
  -2  -2  10  223.38    8.70
  -2  -2  10  236.58    9.60
   1   2 -10    3.30    1.50
   1   2 -10    5.80    2.50
  -1  -2  10    5.20    1.30
  -1  -2  10    4.30    1.10
  -1  -2  10    2.20    1.30
   0   2 -10    2.40    0.80
   0   2 -10    2.30    1.40
   0  -2  10    1.20    1.40
   0  -2  10    1.90    1.00
   0  -2  10    3.30    1.30
   0  -2  10    3.20    0.80
  -1   2 -10   44.30    3.10
  -1   2 -10   39.90    3.50
   1  -2  10   41.80    4.10
   1  -2  10   39.50    2.80
   1  -2  10   43.90    3.40
   1  -2  10   39.90    4.00
  -2   2 -10    5.50    3.00
  -2   2 -10    4.20    2.10
   2  -2  10    4.50    2.80
   2  -2  10    2.10    1.80
   2  -2  10    2.20    1.90
   2  -2  10    0.60    3.70
  -3   2 -10   -5.60    4.80
  -3   2 -10    0.80    4.60
  -3   2 -10   -1.20    3.30
  -3   2 -10    2.50    5.50
   3  -2  10   -2.60    6.90
   3  -2  10   -2.80    4.80
   3  -2  10    0.70    3.00
   3  -2  10   -1.20    6.70
   3  -2  10   -0.10    3.30
  -4   2 -10   36.00    6.00
  -4   2 -10   29.50    5.80
   4  -2  10   36.50    5.20
   4  -2  10   26.40    7.10
   4  -2  10   35.20    5.70
  -5   2 -10    1.00    6.40
  -5   2 -10    1.50    3.50
  -5   2 -10    0.10    4.40
   5  -2  10    8.20    5.70
   5  -2  10    1.60    3.10
   6   1 -10   -0.90    3.00
  -6  -1  10    1.00    2.70
  -6  -1  10   -1.10    2.60
   5   1 -10   56.29    7.50
   5   1 -10   46.30    9.50
   5   1 -10   41.40    6.40
   4   1 -10    0.00    2.90
   4   1 -10   -2.10    3.50
   4   1 -10    3.80    4.10
   4   1 -10    1.80    4.10
   4   1 -10  -18.20    9.30
  -4  -1  10    5.90    4.50
  -4  -1  10  -13.30    6.30
  -4  -1  10    2.40    3.00
   3   1 -10  191.88   12.20
   3   1 -10  201.18    9.70
   3   1 -10  205.98    9.60
   3   1 -10  198.98    9.30
  -3  -1  10  214.78    9.60
  -3  -1  10  210.28    9.60
   2   1 -10  130.59    6.00
   2   1 -10  127.59    5.90
   2   1 -10  119.59    6.90
  -2  -1  10  127.89    5.40
  -2  -1  10  118.89    5.90
   1   1 -10   81.79    4.60
   1   1 -10   95.09    4.50
  -1  -1  10   90.69    4.10
   0   1 -10   51.49    2.70
   0   1 -10   56.09    3.20
   0  -1  10   50.09    2.90
   0  -1  10   53.59    3.10
   0  -1  10   50.99    2.40
  -1   1 -10   17.80    2.30
  -1   1 -10   14.00    1.60
  -1   1 -10   14.10    1.80
   1  -1  10   15.90    1.80
   1  -1  10   18.00    2.70
   1  -1  10   12.80    1.90
   1  -1  10    9.30    2.10
  -2   1 -10  167.08    7.00
   2  -1  10  157.28    8.70
   2  -1  10  166.48    7.40
   2  -1  10  159.48    7.60
   2  -1  10  164.38    7.50
  -3   1 -10  111.39   15.10
  -3   1 -10  104.89    6.40
   3  -1  10  111.59    6.90
   3  -1  10  117.19    6.70
   3  -1  10  102.69   12.20
   3  -1  10  114.89    6.90
  -4   1 -10   35.30    5.80
  -4   1 -10   51.39    7.10
   4  -1  10   54.29    8.10
   4  -1  10   52.89   10.00
   4  -1  10   57.89    6.10
  -5   1 -10   10.70    4.10
  -5   1 -10    8.50    4.50
   5  -1  10    5.80    4.00
   5  -1  10    9.10    8.10
  -6   1 -10   -0.70    2.50
  -6   1 -10    2.50    6.10
   6  -1  10   -0.40    2.30
   6   0 -10   19.20    3.70
   6   0 -10   11.60    6.70
  -6   0  10    8.10    2.80
  -6   0  10   17.00    3.40
   5   0 -10   -9.20    6.20
   5   0 -10    4.20    3.90
   5   0 -10    7.20    5.20
  -5   0  10    1.60    5.40
  -5   0  10    2.60    3.90
   4   0 -10   75.99    6.90
   4   0 -10   67.29    8.00
   4   0 -10   57.39    8.20
   4   0 -10   80.69    8.40
   4   0 -10   70.89    7.40
  -4   0  10   62.29    8.00
  -4   0  10   77.69    9.60
  -4   0  10   75.49    9.90
   3   0 -10    2.70    2.30
   3   0 -10    3.80    4.00
   3   0 -10    3.60    3.00
   3   0 -10    0.80    2.20
  -3   0  10    5.50    3.90
  -3   0  10    0.50    4.20
  -3   0  10    1.00    2.20
   2   0 -10  267.97   11.30
   2   0 -10  271.17   10.60
   2   0 -10  277.27   11.00
  -2   0  10  261.37   11.20
  -2   0  10  272.27   10.80
   1   0 -10  223.68    8.70
   1   0 -10  232.58    8.90
   1   0 -10  229.38    9.00
  -1   0  10  221.28    8.60
  -1   0  10  222.98    8.80
   0   0 -10 1256.67   44.60
   0   0 -10 1334.77   44.60
   0   0 -10 1297.07   44.60
   0   0 -10 1231.98   44.10
   0   0  10 1335.57   44.70
  -1   0 -10   30.40    1.50
  -1   0 -10   31.80    2.60
  -1   0 -10   27.60    2.30
   1   0  10   30.00    2.20
   1   0  10   28.40    2.80
   1   0  10   32.00    2.30
  -2   0 -10    9.60    1.80
  -2   0 -10    9.50    1.40
   2   0  10    5.20    3.80
   2   0  10    9.90    1.80
   2   0  10    7.90    1.90
   2   0  10   11.50    1.90
  -3   0 -10  527.35   19.60
   3   0  10  521.65   20.30
   3   0  10  542.05   20.60
   3   0  10  525.55   20.20
   3   0  10  526.55   20.00
  -4   0 -10   35.00    5.50
  -4   0 -10   20.90    8.90
  -4   0 -10   25.90    4.90
   4   0  10   28.30    5.10
   4   0  10   27.80    4.00
   4   0  10   21.00    5.40
  -5   0 -10    7.40    5.20
  -5   0 -10    0.30    3.80
  -5   0 -10   -6.00    7.50
   5   0  10    3.20    3.80
   5   0  10    7.10    3.20
  -6   0 -10   10.30    4.20
  -6   0 -10    9.60    2.70
   6   0  10    9.80    3.10
   6   0  10   11.00    4.80
   6  -1 -10    6.20    3.30
   6  -1 -10    6.70    4.10
  -6   1  10    4.10    2.50
  -6   1  10    5.40    2.70
   5  -1 -10   15.60    5.50
   5  -1 -10    9.20    4.50
  -5   1  10   20.20    5.10
  -5   1  10    9.60    4.60
   4  -1 -10  105.39   10.80
   4  -1 -10   91.59    9.30
   4  -1 -10   87.29    9.60
  -4   1  10   94.09   10.80
  -4   1  10  100.09    9.80
   3  -1 -10   20.50    3.60
   3  -1 -10   11.70    3.00
   3  -1 -10   10.00    4.10
   3  -1 -10   14.50    4.60
  -3   1  10   15.40    5.90
  -3   1  10   16.10    3.40
  -3   1  10   18.80    3.80
  -3   1  10   14.70    3.30
   2  -1 -10   11.90    2.50
   2  -1 -10   16.80    2.10
   2  -1 -10   15.70    2.40
  -2   1  10   16.00    2.30
  -2   1  10   10.50    2.40
   1  -1 -10   -1.30    1.00
   1  -1 -10   -1.00    1.30
   1  -1 -10   -0.20    1.10
  -1   1  10    1.70    1.00
  -1   1  10   -1.30    1.40
   0  -1 -10  522.75   18.40
   0  -1 -10  543.45   18.60
   0  -1 -10  528.15   19.00
   0  -1 -10  525.05   18.60
   0   1  10  520.35   18.30
  -1  -1 -10  797.52   28.10
  -1  -1 -10  805.82   27.90
  -1  -1 -10  777.62   27.20
   1   1  10  786.12   27.90
  -2  -1 -10  745.73   26.50
  -2  -1 -10  704.43   26.10
  -2  -1 -10  729.23   25.60
   2   1  10  749.82   26.40
   2   1  10  732.13   25.90
   2   1  10  710.13   25.30
   2   1  10  735.33   25.90
  -3  -1 -10  183.28    8.20
   3   1  10  187.38    8.50
   3   1  10  187.78    8.80
   3   1  10  176.68    8.00
   3   1  10  193.28    9.00
  -4  -1 -10   41.30    8.50
  -4  -1 -10   46.30    5.60
  -4  -1 -10   39.60    5.10
  -4  -1 -10   55.19    7.80
   4   1  10   40.10    5.40
   4   1  10   32.70    6.20
   4   1  10   46.10    5.60
  -5  -1 -10   79.09    7.50
  -5  -1 -10   59.59    9.20
  -5  -1 -10   52.69    7.30
   5   1  10   77.89    8.50
   5   1  10   79.49    6.60
  -6  -1 -10    0.10    2.70
  -6  -1 -10    2.40    3.70
   6   1  10    2.20    2.80
   6   1  10    1.00    3.00
   5  -2 -10    6.10    4.20
   5  -2 -10    3.20    4.90
  -5   2  10   -0.20    4.00
  -5   2  10    6.20    4.00
   4  -2 -10   22.80    5.50
   4  -2 -10   17.00    5.40
   4  -2 -10   10.80    9.20
  -4   2  10   29.10    5.20
  -4   2  10   22.30    5.30
  -4   2  10   35.60    7.10
   3  -2 -10    0.80    5.10
   3  -2 -10   -1.30    4.70
   3  -2 -10    5.30    3.00
   3  -2 -10    3.60    3.80
  -3   2  10    1.00    3.10
  -3   2  10    2.90    7.90
  -3   2  10    1.70    3.20
  -3   2  10    2.40    2.80
  -3   2  10   -0.60    4.30
   2  -2 -10 6963.70  233.38
   2  -2 -10 6553.64  231.58
  -2   2  10 6825.82  233.18
  -2   2  10 6871.01  232.98
  -2   2  10 6954.50  233.18
   1  -2 -10   10.60    2.00
   1  -2 -10    7.90    1.80
  -1   2  10   11.40    2.00
  -1   2  10    8.90    1.60
   0  -2 -10    2.60    1.40
   0  -2 -10    2.20    1.00
   0   2  10    2.20    1.00
  -1  -2 -10 1051.59   36.50
  -1  -2 -10 1062.99   37.20
   1   2  10 1041.90   36.90
   1   2  10 1053.99   36.00
  -2  -2 -10  253.77   10.60
  -2  -2 -10  246.68    9.70
   2   2  10  246.28    9.70
   2   2  10  251.17    9.20
   2   2  10  258.27   10.20
  -3  -2 -10   20.50    3.10
  -3  -2 -10   13.70    3.20
  -3  -2 -10   20.80    2.60
   3   2  10   16.80    3.50
   3   2  10   16.80    2.40
   3   2  10   19.60    2.30
   3   2  10   24.90    3.70
  -4  -2 -10   16.20    5.80
  -4  -2 -10   12.10    5.90
  -4  -2 -10   11.30    4.10
  -4  -2 -10   16.80   11.50
  -4  -2 -10   13.60    3.80
  -4  -2 -10    5.80    6.00
   4   2  10    7.70    6.90
   4   2  10    6.80    4.10
   4   2  10    4.70    2.90
  -5  -2 -10   62.89    9.50
  -5  -2 -10   53.19    7.00
  -5  -2 -10   64.39    7.10
  -5  -2 -10   54.79    7.90
   5   2  10   68.19    6.20
  -6  -2 -10   19.50    4.30
  -6  -2 -10   10.40    3.10
  -6  -2 -10   21.50    5.50
   6   2  10   11.60    4.00
   6   2  10   14.90    3.00
   5  -3 -10    2.30    3.60
   5  -3 -10    3.60    6.70
  -5   3  10    1.00    3.30
  -5   3  10   -3.20    3.90
   4  -3 -10    0.80    6.20
   4  -3 -10   -0.70    4.00
  -4   3  10   -1.00    7.20
  -4   3  10   10.50    4.30
  -4   3  10    3.60    3.80
  -4   3  10   -6.10    7.90
   3  -3 -10    2.90    4.50
   3  -3 -10    5.00    6.20
   3  -3 -10    9.40    4.90
   3  -3 -10   15.00    5.60
  -3   3  10   15.30    4.90
  -3   3  10   16.30   10.30
  -3   3  10   11.10    4.00
  -3   3  10   13.00    5.20
  -3   3  10   15.40    3.50
   2  -3 -10 1060.89   40.20
   2  -3 -10 1173.38   40.20
  -2   3  10 1114.39   40.20
  -2   3  10 1137.49   40.20
  -2   3  10 1048.30   39.70
   1  -3 -10  667.23   23.80
   1  -3 -10  606.94   23.10
  -1   3  10  637.84   23.40
  -1   3  10  634.64   23.40
   0  -3 -10   51.19    2.90
   0  -3 -10   51.19    4.10
   0   3  10   54.09    3.30
  -1  -3 -10    3.10    1.70
  -1  -3 -10    5.00    1.60
   1   3  10    5.10    1.10
  -2  -3 -10   12.70    2.00
  -2  -3 -10   15.40    2.60
   2   3  10   14.70    2.30
   2   3  10   18.20    2.20
  -3  -3 -10   28.90    3.90
  -3  -3 -10   35.40    4.40
   3   3  10   39.30    4.30
   3   3  10   31.70    3.40
  -4  -3 -10   27.80    9.90
  -4  -3 -10   16.80    5.40
  -4  -3 -10   24.60    6.50
  -4  -3 -10   23.20    4.70
  -4  -3 -10   23.90    5.90
  -4  -3 -10   25.80    4.50
   4   3  10   18.50    4.80
   4   3  10   20.30    3.80
  -5  -3 -10   57.49    9.60
  -5  -3 -10   50.19    6.70
  -5  -3 -10   56.69    8.70
  -5  -3 -10   46.80    7.10
   5   3  10   51.99    5.90
  -6  -3 -10   99.69    8.80
  -6  -3 -10   97.19   11.30
  -6  -3 -10   94.89    8.30
   6   3  10  106.49    6.70
   6   3  10   89.89    8.20
   4  -4 -10   -1.80    4.40
   4  -4 -10    1.00    3.60
  -4   4  10    3.20    4.30
  -4   4  10   -6.30    8.80
  -4   4  10   -2.80    3.40
   3  -4 -10   -1.60    4.10
   3  -4 -10    0.30    5.30
  -3   4  10    6.50    4.50
  -3   4  10    3.40    3.10
  -3   4  10    4.30    3.70
   2  -4 -10   19.90    3.80
   2  -4 -10   22.20    5.00
   2  -4 -10   20.50    5.30
   2  -4 -10   31.80    6.30
   2  -4 -10   30.20    8.10
  -2   4  10   22.50    3.70
  -2   4  10   18.90    3.30
  -2   4  10   12.80    3.80
  -2   4  10   30.10    6.10
   1  -4 -10   17.80    2.70
   1  -4 -10   20.60    3.80
  -1   4  10   19.50    3.30
  -1   4  10   13.40    2.80
  -1   4  10   18.70    2.80
   0  -4 -10   27.80    3.50
   0  -4 -10   27.90    2.30
   0   4  10   24.30    3.10
  -1  -4 -10   86.59    5.20
  -1  -4 -10   91.79    5.70
   1   4  10   83.49    4.30
   1   4  10   90.69    4.70
  -2  -4 -10   86.39    5.40
  -2  -4 -10   96.49    6.00
   2   4  10   89.89    5.20
   2   4  10   80.49    4.70
   2   4  10   85.89    5.30
  -3  -4 -10  270.87   12.10
  -3  -4 -10  250.87   15.60
  -3  -4 -10  255.17   14.90
  -3  -4 -10  240.38   15.30
  -3  -4 -10  244.78   13.80
  -3  -4 -10  257.47   11.40
   3   4  10  232.58   10.00
   3   4  10  251.07   11.50
  -4  -4 -10   13.00    4.70
  -4  -4 -10    9.70    4.90
  -4  -4 -10    2.90    5.80
  -4  -4 -10   17.50    5.30
  -4  -4 -10    4.60    7.20
  -4  -4 -10    7.60    5.30
   4   4  10   12.80    5.80
   4   4  10   11.50    4.00
  -5  -4 -10   -0.20    4.50
  -5  -4 -10   -3.10    4.50
  -5  -4 -10    6.40    5.20
   5   4  10    4.50    3.00
  -6  -4 -10    5.70    3.20
  -6  -4 -10    5.90   10.10
  -6  -4 -10   12.20    4.10
   6   4  10   14.00    5.80
   6   4  10   15.00    3.10
   4  -5 -10   -0.10    4.00
   4  -5 -10    6.00    3.70
   4  -5 -10    4.90    3.00
  -4   5  10    4.40    3.40
  -4   5  10   -6.10    6.20
   3  -5 -10   -0.40    4.00
   3  -5 -10   -1.00    3.50
  -3   5  10    0.30    2.90
  -3   5  10    0.60    4.50
  -3   5  10   -3.80    3.90
   2  -5 -10    3.50    4.10
   2  -5 -10   -0.10    6.10
   2  -5 -10   -1.00    4.90
   2  -5 -10    1.90    3.90
   2  -5 -10   -1.20    5.20
  -2   5  10    3.10    5.60
  -2   5  10    3.00    3.00
  -2   5  10    0.30    2.60
   1  -5 -10  141.19   10.80
   1  -5 -10  128.59   10.40
   1  -5 -10  150.38   11.70
   1  -5 -10  161.48   11.90
   1  -5 -10  146.59    9.80
   1  -5 -10  147.19    7.60
  -1   5  10  150.18    8.20
  -1   5  10  151.78    8.40
  -1   5  10  160.28    9.50
  -1   5  10  153.88   15.80
   0  -5 -10    5.80    5.00
   0  -5 -10   -7.80    4.60
   0  -5 -10   -1.80    5.50
   0  -5 -10   -1.20    3.40
   0  -5 -10    1.50    4.50
   0   5  10   -4.30    4.00
   0   5  10   -1.20    2.90
  -1  -5 -10   89.39    6.20
  -1  -5 -10   99.29    6.70
   1   5  10   95.69    6.20
  -2  -5 -10    1.20    2.90
  -2  -5 -10    6.80    4.60
  -2  -5 -10    3.80    2.60
   2   5  10    1.10    2.80
   2   5  10   -1.30    2.90
   2   5  10    4.50    2.80
   2   5  10    1.30    2.90
  -3  -5 -10   67.09    8.20
  -3  -5 -10   75.89    6.60
  -3  -5 -10   62.39    6.90
  -3  -5 -10   71.49    8.30
  -3  -5 -10   61.39    9.70
  -3  -5 -10   61.49    8.40
  -3  -5 -10   61.29    8.00
  -3  -5 -10   62.19   10.00
   3   5  10   69.39    6.40
   3   5  10   57.19    7.20
  -4  -5 -10   22.60    7.10
  -4  -5 -10   20.10    4.90
  -4  -5 -10   17.90    5.50
  -4  -5 -10   14.80    5.50
  -4  -5 -10   19.00    5.50
  -4  -5 -10   11.90    5.30
   4   5  10   22.30    5.60
  -5  -5 -10   12.30    4.10
  -5  -5 -10    7.50    4.40
  -5  -5 -10   11.70    7.70
   5   5  10    7.90    3.50
  -6  -5 -10   21.40    4.00
  -6  -5 -10   22.00    4.10
  -6  -5 -10   10.40   10.60
   6   5  10   22.40    3.40
   3  -6 -10    2.20    3.10
   3  -6 -10   -0.30    3.70
   3  -6 -10    1.20    4.10
  -3   6  10    5.60    4.90
  -3   6  10   -1.00    2.90
  -3   6  10   -0.80    3.30
   2  -6 -10   -0.10    5.80
   2  -6 -10    4.60    4.60
   2  -6 -10    8.20    4.80
   2  -6 -10    3.10    4.70
   2  -6 -10    9.60    5.30
  -2   6  10    7.10    3.40
  -2   6  10    3.10    2.60
  -2   6  10    8.60    5.30
   1  -6 -10   98.99    9.90
   1  -6 -10   92.59    6.60
   1  -6 -10   97.99   11.00
   1  -6 -10   79.29    8.70
   1  -6 -10   84.59   12.90
   1  -6 -10   92.39    9.00
  -1   6  10   90.49   10.00
  -1   6  10   84.89    7.00
  -1   6  10  109.09    7.30
   0  -6 -10   82.79    9.10
   0  -6 -10   96.99   11.10
   0  -6 -10  101.69    9.50
   0   6  10   79.79    7.10
   0   6  10   80.09    9.00
  -1  -6 -10   18.90    3.70
  -1  -6 -10   23.90    7.60
  -1  -6 -10   13.30    6.80
  -1  -6 -10   14.30    4.70
  -1  -6 -10   28.20    5.80
  -1  -6 -10   16.80    7.10
  -1  -6 -10   16.20    5.20
  -1  -6 -10   23.70    5.40
   1   6  10   16.00    4.90
  -2  -6 -10   -1.50    4.70
  -2  -6 -10   11.00    5.50
  -2  -6 -10    9.10    5.20
  -2  -6 -10   13.70    4.60
  -2  -6 -10    6.10    6.60
  -2  -6 -10   13.30    4.20
  -2  -6 -10    3.70    3.80
  -2  -6 -10   12.40    6.30
  -2  -6 -10   10.70    7.80
   2   6  10    7.40    5.10
  -3  -6 -10  170.18   12.40
  -3  -6 -10  166.28   10.80
  -3  -6 -10  159.98   10.50
  -3  -6 -10  163.18   12.50
  -3  -6 -10  166.88   14.10
  -3  -6 -10  162.68   11.40
  -3  -6 -10  139.79   12.60
  -3  -6 -10  156.08   13.10
   3   6  10  167.28   13.00
  -4  -6 -10   41.20    6.30
  -4  -6 -10   31.90    5.10
  -4  -6 -10   49.99    8.30
  -4  -6 -10   40.70    6.70
  -4  -6 -10   38.20    8.70
   4   6  10   48.30   13.00
  -5  -6 -10   -7.00   11.50
  -5  -6 -10    5.90    3.70
  -5  -6 -10    5.90    3.90
   5   6  10    4.00    4.00
  -6  -6 -10    3.50    2.90
  -6  -6 -10   -0.80   10.40
  -6  -6 -10    0.40    2.80
   6   6  10    2.20    3.10
   3  -7 -10    4.80    2.90
  -3   7  10    7.30    3.30
  -3   7  10   12.60    3.60
   2  -7 -10    0.10    4.70
   2  -7 -10    4.40    5.10
   2  -7 -10    1.50    3.80
  -2   7  10   -0.30    2.80
  -2   7  10    0.80    3.50
  -2   7  10    1.00    4.30
   1  -7 -10    7.00    4.20
   1  -7 -10    1.70    4.00
   1  -7 -10   -2.70    4.60
   1  -7 -10    3.30    6.00
  -1   7  10   -5.50    7.80
  -1   7  10   -0.40    3.00
  -1   7  10    2.90    3.00
   0  -7 -10   -0.50    3.70
   0  -7 -10    9.70    5.80
   0  -7 -10    4.30    7.50
   0  -7 -10    7.10    4.80
   0   7  10   -3.50    2.90
   0   7  10    2.30    3.60
  -1  -7 -10   11.30    5.00
  -1  -7 -10    7.10    5.80
  -1  -7 -10    1.20    5.70
  -1  -7 -10   -0.30    7.90
  -1  -7 -10    4.30    4.20
  -1  -7 -10    3.10    4.50
  -2  -7 -10   10.20    7.80
  -2  -7 -10    2.80    4.60
  -2  -7 -10    4.30    4.80
  -2  -7 -10    2.40    4.10
  -2  -7 -10    6.70    5.20
  -2  -7 -10   -2.80    9.90
  -2  -7 -10    0.90    5.10
  -2  -7 -10   -1.50    5.90
  -3  -7 -10  121.59    9.40
  -3  -7 -10  102.29   12.40
  -3  -7 -10   94.09   12.40
  -3  -7 -10   88.39   13.30
  -3  -7 -10   86.99   10.30
  -3  -7 -10   99.99   11.90
  -3  -7 -10  106.89    8.80
  -3  -7 -10   96.89    9.70
  -4  -7 -10   32.90   11.60
  -4  -7 -10   45.30    7.60
  -4  -7 -10   48.20    6.50
  -4  -7 -10   19.10   10.60
  -4  -7 -10   42.30    6.30
  -5  -7 -10   42.50    6.00
  -5  -7 -10   39.10    6.20
  -5  -7 -10   47.00   14.40
   2  -8 -10   -0.30    2.60
  -2   8  10   -2.40    2.80
  -2   8  10    5.00    4.10
   1  -8 -10   -0.10    3.00
   1  -8 -10   -4.50    3.30
   1  -8 -10    8.30    3.60
  -1   8  10    2.40    2.70
  -1   8  10    3.30    3.20
  -1   8  10   -4.40    6.90
   0  -8 -10   42.50    6.60
   0  -8 -10   47.70    6.20
   0  -8 -10   43.70    7.00
   0   8  10   43.70    6.20
   0   8  10   34.20    5.60
  -1  -8 -10   -2.10    3.60
  -1  -8 -10   -2.10    4.80
  -1  -8 -10    0.90    3.90
   1   8  10   -5.40    4.60
   1   8  10    1.70    3.60
  -2  -8 -10    0.10    4.30
  -2  -8 -10   12.00    4.70
  -2  -8 -10    5.80    3.90
  -2  -8 -10    3.90    3.50
  -2  -8 -10    5.10    5.70
  -3  -8 -10    9.30   13.60
  -3  -8 -10   13.20    4.70
  -3  -8 -10   10.80    4.10
  -3  -8 -10   14.80    4.50
  -3  -8 -10    5.60    3.90
  -4  -8 -10   15.10    4.40
  -4  -8 -10   22.00   15.30
  -4  -8 -10   19.00    4.10
  -4  -8 -10   19.10    4.20
  -5  -8 -10    6.30    2.70
  -5  -8 -10   -3.00   12.20
  -5  -8 -10    1.50    2.70
   0  -9 -10   17.00    3.00
   0  -9 -10    6.60    2.70
   0  -9 -10   12.10    3.90
   0   9  10    6.40    3.10
  -1  -9 -10   17.90    5.10
  -1  -9 -10   33.10    4.70
  -1  -9 -10   26.60    3.90
   1   9  10   26.40    4.90
  -2  -9 -10    2.90    3.10
  -2  -9 -10    2.10    2.50
  -3  -9 -10    8.00    2.70
  -3  -9 -10    7.20    3.90
  -3  -9 -10    7.10    3.40
  -3  -9 -10    5.90    2.70
  -4  -9 -10    0.20    2.20
  -4  -9 -10   -3.90    2.60
   3   9 -11   36.00    4.60
  -3  -9  11   24.60    3.20
  -3  -9  11   18.10    3.60
   2   9 -11   13.30    3.10
  -2  -9  11   11.80    3.40
  -2  -9  11   14.90    3.00
   1   9 -11   -0.60    2.80
   1   9 -11   -7.50    6.00
  -1  -9  11   -4.10    2.50
  -1  -9  11   -1.60    2.70
   0   9 -11   22.70    3.40
   0   9 -11   15.10    4.20
   0  -9  11   19.90    3.50
   4   8 -11   67.19    6.00
  -4  -8  11   78.99    7.20
  -4  -8  11   68.39    7.30
  -4  -8  11   74.79    6.10
   3   8 -11  114.79    7.80
  -3  -8  11  133.29    8.30
  -3  -8  11  111.29    9.20
  -3  -8  11  117.69    8.80
  -3  -8  11  129.39   10.00
   2   8 -11    5.20    7.10
   2   8 -11   -1.30    3.00
  -2  -8  11    1.60    3.20
  -2  -8  11    0.40    3.90
   1   8 -11   20.40    5.90
   1   8 -11    7.10    3.40
  -1  -8  11    9.90    4.00
  -1  -8  11   16.60    4.50
   0   8 -11    9.50    3.30
   0   8 -11    5.70    4.20
   0  -8  11    7.80    4.10
   0  -8  11    9.10    3.90
  -1   8 -11    3.80    4.50
  -1   8 -11    0.30    3.40
  -1   8 -11    2.00    2.80
   1  -8  11    8.40    3.80
   5   7 -11   26.80    3.60
  -5  -7  11   26.00    4.10
  -5  -7  11   17.80    3.80
  -5  -7  11   26.70    4.10
   4   7 -11   -9.20    6.80
   4   7 -11    4.30    3.20
  -4  -7  11    7.10    3.90
  -4  -7  11    4.80    4.30
  -4  -7  11    3.20    3.70
   3   7 -11   28.00    8.10
   3   7 -11   17.30    4.00
  -3  -7  11   21.80    4.90
  -3  -7  11   32.10    5.10
  -3  -7  11   25.00    5.50
  -3  -7  11   20.00    5.70
   2   7 -11    5.50    3.40
   2   7 -11    1.90    7.30
  -2  -7  11    6.40    4.20
  -2  -7  11   21.70    6.30
  -2  -7  11    9.70    4.60
  -2  -7  11   -2.40    5.30
  -2  -7  11    8.60    5.20
   1   7 -11  253.67   12.30
   1   7 -11  258.37   15.20
  -1  -7  11  250.07   12.20
  -1  -7  11  243.18   10.40
  -1  -7  11  255.77   14.40
  -1  -7  11  249.18   13.00
   0   7 -11    0.60    3.20
   0   7 -11   -2.70    5.20
   0  -7  11   -0.80    4.30
   0  -7  11    1.80    4.40
   0  -7  11    1.60    3.90
   0  -7  11    0.10    3.70
  -1   7 -11    2.70    4.20
  -1   7 -11    0.30    2.90
   1  -7  11    6.60    3.50
   1  -7  11    6.70    5.70
   1  -7  11    6.80    4.30
  -2   7 -11   57.59    6.70
  -2   7 -11   56.69    7.30
  -2   7 -11   74.49    6.80
   2  -7  11   72.19    5.90
   2  -7  11   54.79    7.40
   6   6 -11   26.50    3.30
  -6  -6  11   32.20    4.20
   5   6 -11   -4.30    5.00
   5   6 -11    6.20    3.00
  -5  -6  11    4.40    3.60
  -5  -6  11   -3.90    4.20
  -5  -6  11    1.90    3.70
   4   6 -11    4.60    3.30
   4   6 -11   -0.10    6.10
  -4  -6  11   -3.30    4.10
  -4  -6  11   -5.90    3.70
  -4  -6  11    3.00    4.00
   3   6 -11   53.89    8.60
   3   6 -11   57.19    6.60
   3   6 -11   78.29    9.70
  -3  -6  11   66.89    7.40
  -3  -6  11   67.99    8.30
  -3  -6  11   59.89    8.80
  -3  -6  11   50.49    7.10
  -3  -6  11   64.29    4.00
  -3  -6  11   62.59    7.70
  -3  -6  11   59.79    9.50
  -3  -6  11   58.19    5.20
   2   6 -11  206.68   15.30
   2   6 -11  184.48   12.20
   2   6 -11  183.18   10.00
  -2  -6  11  165.68   11.10
  -2  -6  11  187.68   12.90
  -2  -6  11  169.48   10.40
  -2  -6  11  163.78   10.40
  -2  -6  11  178.68    8.20
  -2  -6  11  173.08   13.30
  -2  -6  11  180.58   12.60
   1   6 -11  210.48   13.80
   1   6 -11  237.38   13.70
   1   6 -11  256.87   15.70
   1   6 -11  253.37   11.70
  -1  -6  11  210.28   14.00
  -1  -6  11  214.78   12.00
  -1  -6  11  229.68   12.70
  -1  -6  11  232.28   14.00
  -1  -6  11  228.58   11.90
  -1  -6  11  231.68   10.40
   0   6 -11   -1.60    5.90
   0   6 -11    3.50    3.10
   0  -6  11    1.90    3.30
   0  -6  11   -1.00    5.10
   0  -6  11    2.50    4.10
   0  -6  11    6.40    4.60
  -1   6 -11    9.90    3.40
  -1   6 -11   12.70    5.20
   1  -6  11    7.10    4.60
   1  -6  11   14.40    4.60
   1  -6  11   10.00    5.40
  -2   6 -11    1.20    4.10
  -2   6 -11   11.10    4.90
  -2   6 -11    4.10    3.30
   2  -6  11   10.70    4.10
   2  -6  11    5.30    6.00
  -3   6 -11   33.70    4.60
   3  -6  11   41.90    5.60
   6   5 -11    9.40    2.70
   6   5 -11   -0.60    3.50
  -6  -5  11    6.90    3.10
   5   5 -11   58.89    8.60
   5   5 -11   73.29    6.50
  -5  -5  11   65.19    7.60
  -5  -5  11   62.59    8.60
  -5  -5  11   61.99    8.00
   4   5 -11  372.96   18.30
   4   5 -11  369.16   16.00
   4   5 -11  348.97   17.70
  -4  -5  11  372.66   17.30
  -4  -5  11  362.36   14.50
  -4  -5  11  357.06   17.50
  -4  -5  11  337.17   15.60
  -4  -5  11  347.67   17.30
  -4  -5  11  374.36   18.40
   3   5 -11   61.79    8.30
   3   5 -11   60.29    7.30
   3   5 -11   70.99    6.50
  -3  -5  11   49.40    8.30
  -3  -5  11   74.19    9.80
  -3  -5  11   70.59    6.80
  -3  -5  11   61.99    4.90
  -3  -5  11   61.79    9.50
  -3  -5  11   62.69    7.60
   2   5 -11   70.39    6.80
   2   5 -11   51.39    6.10
  -2  -5  11   54.39    6.10
  -2  -5  11   60.39    5.70
  -2  -5  11   54.49    9.10
  -2  -5  11   57.19    4.30
  -2  -5  11   56.69    7.20
   1   5 -11   21.90    4.30
   1   5 -11   11.20    3.90
   1   5 -11   14.00    3.50
  -1  -5  11   17.30    3.30
  -1  -5  11   15.40    4.90
  -1  -5  11   20.50    3.00
  -1  -5  11   20.60    3.50
  -1  -5  11   22.40    4.80
  -1  -5  11   13.90    5.20
   0   5 -11   98.39    7.50
   0   5 -11   98.49    6.80
   0   5 -11   98.99   10.80
   0   5 -11   88.69    7.50
   0  -5  11   89.89    6.20
   0  -5  11   92.69    6.70
   0  -5  11   87.89    8.50
   0  -5  11   78.19    8.10
   0  -5  11   84.79    6.70
  -1   5 -11  -17.80    5.60
  -1   5 -11   -0.10    2.90
  -1   5 -11   -0.80    5.20
  -1   5 -11   -6.20    4.30
   1  -5  11    5.50    5.90
   1  -5  11    1.10    3.70
   1  -5  11    2.70    4.40
  -2   5 -11    2.10    3.00
  -2   5 -11    1.20    4.30
   2  -5  11   -1.00    7.10
   2  -5  11    0.80    5.70
   2  -5  11   -1.50    4.20
  -3   5 -11    7.40    3.90
  -3   5 -11   12.60    7.40
  -3   5 -11   11.60    4.50
   3  -5  11   15.40    4.60
  -4   5 -11   87.09    6.60
  -4   5 -11   56.39    8.30
   4  -5  11   97.79    6.90
   6   4 -11    2.60    2.70
   6   4 -11    1.60    3.40
  -6  -4  11    3.50    3.10
  -6  -4  11    1.70    3.30
   5   4 -11   42.20    6.00
   5   4 -11   31.00    4.40
  -5  -4  11   16.60    4.40
  -5  -4  11   37.70    6.60
  -5  -4  11   22.30    4.00
  -5  -4  11   21.60    5.60
   4   4 -11   51.59    5.90
   4   4 -11   54.19    6.90
   4   4 -11   34.80    5.70
  -4  -4  11   42.50    5.50
  -4  -4  11   36.00    6.70
  -4  -4  11   49.99    7.30
  -4  -4  11   44.20    6.00
   3   4 -11   12.70    3.40
   3   4 -11    6.20    8.30
   3   4 -11   10.00    3.70
  -3  -4  11    7.90    4.20
  -3  -4  11    7.40    5.80
  -3  -4  11    5.00    5.20
  -3  -4  11    9.40    3.10
  -3  -4  11    6.70    5.00
   2   4 -11   60.79    5.20
   2   4 -11   44.20    5.40
  -2  -4  11   63.49    4.20
  -2  -4  11   48.70    4.20
  -2  -4  11   55.89    4.80
   1   4 -11  542.45   21.00
   1   4 -11  521.85   20.60
  -1  -4  11  553.74   20.40
  -1  -4  11  551.14   20.10
  -1  -4  11  527.15   20.40
   0   4 -11  517.85   19.90
   0   4 -11  507.25   19.90
   0   4 -11  528.65   20.00
   0  -4  11  503.25   19.40
   0  -4  11  527.75   19.70
   0  -4  11  494.05   19.90
  -1   4 -11   65.79    5.70
  -1   4 -11   54.89    9.80
  -1   4 -11   62.29    5.70
  -1   4 -11   58.79    5.80
   1  -4  11   56.19    5.50
   1  -4  11   61.19    8.50
   1  -4  11   68.29    5.50
  -2   4 -11    2.10    2.90
  -2   4 -11    3.50    4.10
  -2   4 -11   -6.20    9.10
  -2   4 -11   -3.90    4.60
   2  -4  11    1.50    3.10
   2  -4  11    8.00    5.90
   2  -4  11   -3.20    4.80
   2  -4  11    1.60    4.80
  -3   4 -11   93.39   12.30
  -3   4 -11   74.29    7.70
  -3   4 -11   86.49    8.30
  -3   4 -11   68.09    9.10
   3  -4  11   69.79    9.80
   3  -4  11   75.99    9.40
   3  -4  11   82.99   11.30
  -4   4 -11   19.00    4.40
  -4   4 -11   16.30    5.00
   4  -4  11    7.40    4.00
   4  -4  11   15.00    4.30
   6   3 -11   10.90    3.60
   6   3 -11    5.90    3.20
  -6  -3  11    4.50    2.80
  -6  -3  11    6.20    2.90
   5   3 -11   38.90    6.20
   5   3 -11   54.59    6.40
  -5  -3  11   63.29    8.00
  -5  -3  11   71.69    7.10
   4   3 -11   17.10    6.10
   4   3 -11   25.20    4.90
   4   3 -11   31.70    6.30
   4   3 -11   13.70    3.20
  -4  -3  11   25.70    4.20
  -4  -3  11   17.00    4.40
  -4  -3  11    6.30    7.60
  -4  -3  11   18.40    5.30
   3   3 -11    5.30    2.70
   3   3 -11    4.70    2.80
   3   3 -11   -0.20    2.60
  -3  -3  11    3.00    2.30
   2   3 -11  160.38    8.30
   2   3 -11  158.28    7.90
  -2  -3  11  158.28    6.70
  -2  -3  11  168.78    7.60
   1   3 -11  298.27   12.20
  -1  -3  11  296.77   11.60
  -1  -3  11  288.07   11.70
  -1  -3  11  304.87   11.70
   0   3 -11   70.39    4.60
   0   3 -11   70.49    4.40
   0  -3  11   63.99    4.40
   0  -3  11   65.09    2.90
   0  -3  11   67.39    2.80
   0  -3  11   66.49    4.30
   0  -3  11   69.99    4.00
  -1   3 -11    4.00    2.00
  -1   3 -11    2.30    2.70
  -1   3 -11    1.60    2.20
   1  -3  11    0.60    2.50
   1  -3  11    3.40    1.50
   1  -3  11    3.00    1.90
  -2   3 -11   76.89    8.60
  -2   3 -11   70.29    5.90
  -2   3 -11   70.39    5.80
   2  -3  11   71.39    9.10
   2  -3  11   60.19    5.40
   2  -3  11   61.69    6.50
   2  -3  11   68.29    7.80
   2  -3  11   73.09    5.90
  -3   3 -11   37.40    6.70
  -3   3 -11   39.20    5.10
  -3   3 -11   27.80    5.00
  -3   3 -11   30.50    8.20
  -3   3 -11   33.30    7.40
   3  -3  11   32.80    6.20
   3  -3  11   43.40    9.00
   3  -3  11   23.10    6.20
   3  -3  11   42.90    6.10
  -4   3 -11   63.49    8.00
  -4   3 -11   41.40    6.40
   4  -3  11   58.29    7.40
   4  -3  11   77.49    9.10
  -5   3 -11    7.50    3.10
  -5   3 -11    9.80    4.60
   5  -3  11   12.40    4.20
   5  -3  11   11.10    3.30
   6   2 -11    6.40    3.40
   6   2 -11    4.40    3.70
  -6  -2  11    4.10    3.00
  -6  -2  11    6.10    2.80
   5   2 -11    2.70    4.30
   5   2 -11    5.20    3.40
  -5  -2  11   -3.60    3.50
  -5  -2  11   -0.70    3.60
   4   2 -11   35.00    5.20
   4   2 -11   24.70    3.80
   4   2 -11   15.60    4.90
   4   2 -11   21.50    4.80
  -4  -2  11   29.90    4.30
  -4  -2  11   19.80    4.60
   3   2 -11   34.30    4.90
   3   2 -11   31.10    4.20
   3   2 -11   36.30    4.20
  -3  -2  11   40.60    3.90
   2   2 -11    3.40    3.60
   2   2 -11    1.30    1.30
   2   2 -11    1.90    1.70
  -2  -2  11    0.50    1.20
  -2  -2  11    1.60    1.40
   1   2 -11  105.29    5.30
   1   2 -11  100.19    5.60
  -1  -2  11  103.39    4.80
  -1  -2  11  106.99    4.80
   0   2 -11  653.23   23.60
   0   2 -11  697.43   24.80
   0  -2  11  659.23   24.50
   0  -2  11  686.23   23.80
   0  -2  11  703.23   24.60
   0  -2  11  702.03   24.00
  -1   2 -11  733.73   25.50
  -1   2 -11  725.03   26.00
   1  -2  11  701.63   25.20
   1  -2  11  725.73   26.10
   1  -2  11  666.63   25.60
   1  -2  11  721.93   26.00
  -2   2 -11  108.29    7.10
  -2   2 -11  118.29    6.30
   2  -2  11  124.79    6.90
   2  -2  11  124.09    6.80
   2  -2  11  118.39    7.60
   2  -2  11  126.89    6.30
  -3   2 -11    2.30    5.50
  -3   2 -11    0.10    4.70
  -3   2 -11    6.30    3.90
   3  -2  11   -0.10    4.80
   3  -2  11    2.70    6.60
   3  -2  11  -10.40    7.90
   3  -2  11    3.20    3.60
   3  -2  11    6.00    3.50
  -4   2 -11    0.30    4.50
  -4   2 -11   -1.00    4.80
   4  -2  11    1.60    4.10
   4  -2  11    0.80    6.50
   4  -2  11   -0.40    4.20
  -5   2 -11   70.79    8.40
  -5   2 -11   94.69    7.70
   5  -2  11   80.19   10.40
   5  -2  11   86.79    7.50
   6   1 -11    0.10    3.00
  -6  -1  11    1.00    2.60
  -6  -1  11    0.20    2.60
   5   1 -11   10.00    8.20
   5   1 -11   14.40    4.90
   5   1 -11    3.70    3.70
  -5  -1  11   13.40    4.20
   4   1 -11    6.20    3.10
   4   1 -11   18.50    9.10
   4   1 -11    6.40    4.60
   4   1 -11    2.40    3.60
   4   1 -11   -1.50    4.00
  -4  -1  11    2.50    6.20
  -4  -1  11    5.30    3.50
  -4  -1  11   12.80    4.70
   3   1 -11  171.28    8.80
   3   1 -11  167.88    8.40
   3   1 -11  153.08    8.00
   3   1 -11  181.88   10.80
  -3  -1  11  162.78    8.30
  -3  -1  11  165.28    7.50
   2   1 -11    2.70    1.50
   2   1 -11    5.20    3.10
   2   1 -11    1.30    1.40
  -2  -1  11    0.80    1.20
   1   1 -11   52.29    3.30
   1   1 -11   49.30    3.50
  -1  -1  11   53.09    3.10
   0   1 -11   40.10    2.50
   0   1 -11   41.10    2.80
   0  -1  11   42.00    2.90
   0  -1  11   43.20    2.70
   0  -1  11   38.10    2.10
  -1   1 -11   63.99    3.20
  -1   1 -11   67.69    3.10
  -1   1 -11   62.29    3.90
   1  -1  11   47.70    4.20
   1  -1  11   60.89    3.60
   1  -1  11   60.49    3.90
   1  -1  11   60.39    3.30
  -2   1 -11 1586.94   53.99
   2  -1  11 1503.65   54.49
   2  -1  11 1499.55   55.09
   2  -1  11 1555.94   54.59
   2  -1  11 1592.84   54.79
   2  -1  11 1615.04   54.59
  -3   1 -11   -1.80    2.50
  -3   1 -11    0.20    4.80
   3  -1  11    2.00    2.50
   3  -1  11   -0.20    2.40
   3  -1  11    1.10    2.30
   3  -1  11    0.90    4.80
  -4   1 -11    3.50    4.20
  -4   1 -11    4.90    6.10
   4  -1  11   -6.80    9.10
   4  -1  11   12.90    3.60
   4  -1  11   15.40    4.90
  -5   1 -11   -4.90    4.60
  -5   1 -11    1.70    3.60
   5  -1  11    2.30    3.80
   5  -1  11    3.00    8.50
  -6   1 -11   11.40    2.80
  -6   1 -11    4.30    4.50
   6  -1  11   10.00    2.80
   6   0 -11   21.80    3.70
   6   0 -11   36.10    7.40
  -6   0  11   16.20    3.30
  -6   0  11   10.80    2.90
   5   0 -11    4.80    6.20
   5   0 -11    2.00    5.30
   5   0 -11    5.60    4.30
  -5   0  11    3.90    4.10
  -5   0  11   -3.30    5.20
   4   0 -11   51.79    6.20
   4   0 -11   33.40    5.20
   4   0 -11   33.90    7.30
   4   0 -11   25.70    5.30
   4   0 -11   56.29    6.60
  -4   0  11   50.49    6.50
  -4   0  11   49.30    6.70
  -4   0  11   42.60    6.40
   3   0 -11   54.19    6.50
   3   0 -11   46.70    4.80
   3   0 -11   49.50    4.50
   3   0 -11   50.39    5.60
  -3   0  11   58.89    5.00
  -3   0  11   52.09    4.50
  -3   0  11   39.90    6.30
  -3   0  11   40.60    5.30
   2   0 -11  358.76   14.20
   2   0 -11  376.06   14.60
   2   0 -11  379.86   14.90
  -2   0  11  396.06   14.60
  -2   0  11  369.36   14.80
   1   0 -11  117.99    5.20
   1   0 -11  115.59    5.50
   1   0 -11  116.99    5.10
  -1   0  11  109.59    4.90
  -1   0  11  109.29    5.10
   0   0 -11   13.50    1.90
   0   0 -11   12.50    1.90
   0   0 -11   14.10    1.30
   0   0 -11   14.50    2.00
   0   0  11   15.20    1.90
  -1   0 -11  158.48    6.80
  -1   0 -11  161.78    5.70
  -1   0 -11  159.58    6.50
   1   0  11  150.78    6.50
   1   0  11  148.39    6.90
  -2   0 -11  522.35   19.20
  -2   0 -11  533.15   18.40
  -2   0 -11  507.45   18.30
   2   0  11  506.05   20.10
   2   0  11  521.15   19.20
   2   0  11  528.45   19.30
   2   0  11  511.45   19.20
  -3   0 -11   92.09    5.30
  -3   0 -11   90.49    5.30
   3   0  11   89.89    5.80
   3   0  11   85.39    5.50
   3   0  11   80.39    6.00
   3   0  11   80.49    5.40
  -4   0 -11   28.70    5.20
   4   0  11   27.20    5.90
   4   0  11   31.20    4.90
   4   0  11   33.50    5.70
  -5   0 -11    5.60    4.10
  -5   0 -11    8.20    4.00
   5   0  11    2.00    3.80
   5   0  11    3.10    3.00
  -6   0 -11    1.80    3.40
  -6   0 -11    2.80    2.50
   6   0  11    5.10    2.70
   6   0  11   -4.40    4.30
   6  -1 -11    8.90    4.60
   6  -1 -11    6.50    3.50
  -6   1  11    6.50    2.70
  -6   1  11    5.80    2.70
   5  -1 -11    5.10    4.20
   5  -1 -11    3.10    5.50
  -5   1  11    7.20    4.10
  -5   1  11    5.70    4.60
   4  -1 -11   21.00    4.90
   4  -1 -11   19.30    6.20
   4  -1 -11   12.30    5.90
  -4   1  11   15.70    6.20
  -4   1  11   14.50    5.40
   3  -1 -11   54.09    8.10
   3  -1 -11   37.30    4.90
   3  -1 -11   32.20    4.90
   3  -1 -11   35.10    4.80
   3  -1 -11   40.10    5.30
  -3   1  11   39.30    5.70
  -3   1  11   40.30    5.60
  -3   1  11   42.10    5.30
  -3   1  11   42.50    4.70
   2  -1 -11   24.70    2.80
   2  -1 -11   21.70    3.30
   2  -1 -11   29.20    3.50
  -2   1  11   27.00    4.30
  -2   1  11   22.70    3.10
  -2   1  11   21.20    2.90
   1  -1 -11   42.40    3.10
   1  -1 -11   39.40    3.00
   1  -1 -11   39.10    2.60
  -1   1  11   38.20    2.60
  -1   1  11   36.10    3.30
   0  -1 -11    2.90    0.90
   0  -1 -11    2.70    1.30
   0  -1 -11    1.60    1.20
   0  -1 -11    3.70    1.10
   0   1  11    2.30    0.70
  -1  -1 -11   72.69    4.00
  -1  -1 -11   74.59    3.10
  -1  -1 -11   72.49    4.00
   1   1  11   75.49    3.90
  -2  -1 -11   50.29    3.80
  -2  -1 -11   52.49    3.00
  -2  -1 -11   49.50    4.30
   2   1  11   56.09    3.80
   2   1  11   55.19    3.60
   2   1  11   51.29    3.20
   2   1  11   50.89    2.60
  -3  -1 -11  785.52   27.80
   3   1  11  741.13   28.30
   3   1  11  774.32   28.30
   3   1  11  803.12   28.90
   3   1  11  761.32   27.80
  -4  -1 -11   26.60    4.60
  -4  -1 -11   33.70    4.80
  -4  -1 -11   38.30    7.90
  -4  -1 -11   27.40    7.00
   4   1  11   41.70    5.40
   4   1  11   36.70    5.10
   4   1  11   19.20    6.10
  -5  -1 -11   32.70    6.70
  -5  -1 -11   41.30    6.10
  -5  -1 -11   52.89    6.60
   5   1  11   62.69    5.90
   5   1  11   56.29    8.00
  -6  -1 -11    1.80    2.70
  -6  -1 -11   -0.50    3.60
   6   1  11    1.20    2.90
   6   1  11   -1.60    2.70
   5  -2 -11    4.30    4.20
   5  -2 -11    4.00    4.20
  -5   2  11   -2.70    3.80
  -5   2  11    3.20    4.00
   4  -2 -11   30.00    9.80
   4  -2 -11   35.60    6.50
   4  -2 -11   41.60    6.30
  -4   2  11   43.70    5.80
  -4   2  11   27.20    5.30
  -4   2  11   43.10    7.50
   3  -2 -11   73.39    7.40
   3  -2 -11   93.39    9.30
   3  -2 -11   72.69    7.70
   3  -2 -11   82.09    9.00
  -3   2  11   78.29    6.70
  -3   2  11   62.29    9.90
  -3   2  11   60.79    8.70
  -3   2  11   80.99    6.40
  -3   2  11   74.09    6.80
   2  -2 -11  753.22   27.80
   2  -2 -11  764.32   27.90
  -2   2  11  757.32   27.50
  -2   2  11  747.93   27.70
  -2   2  11  717.73   27.40
   1  -2 -11   63.99    3.90
  -1   2  11   59.59    4.10
  -1   2  11   63.79    3.70
   0  -2 -11  104.09    5.20
   0  -2 -11  100.59    4.40
   0   2  11  105.39    4.40
  -1  -2 -11    0.40    1.00
  -1  -2 -11    3.10    1.50
   1   2  11    2.60    1.20
   1   2  11    1.60    0.50
  -2  -2 -11  791.92   28.40
  -2  -2 -11  789.72   27.50
   2   2  11  735.63   27.20
   2   2  11  793.42   28.00
   2   2  11  767.82   26.70
   2   2  11  782.12   27.50
  -3  -2 -11  487.95   18.50
  -3  -2 -11  453.55   17.30
  -3  -2 -11  451.15   17.50
   3   2  11  471.75   18.20
   3   2  11  431.86   16.80
   3   2  11  453.15   17.80
   3   2  11  465.15   17.40
  -4  -2 -11   32.80    6.70
  -4  -2 -11   41.20    4.80
  -4  -2 -11   31.40    4.80
  -4  -2 -11   33.30    6.50
  -4  -2 -11   33.70    7.10
   4   2  11   33.90    4.90
   4   2  11   42.70    7.40
   4   2  11   46.00    5.30
  -5  -2 -11    7.70    4.70
  -5  -2 -11    6.70    5.20
  -5  -2 -11    0.70    6.20
  -5  -2 -11    2.80    3.60
   5   2  11    9.20    3.00
   5   2  11    3.90    4.80
  -6  -2 -11    8.50    3.10
  -6  -2 -11    0.00    3.40
  -6  -2 -11   -0.40    7.90
   6   2  11   12.70    3.00
   6   2  11   15.80    3.90
   5  -3 -11    8.80    3.30
  -5   3  11    9.30    4.40
  -5   3  11   15.50    4.00
   4  -3 -11    5.00    4.20
   4  -3 -11    3.10    6.00
   4  -3 -11    4.40    6.20
  -4   3  11    6.10    8.80
  -4   3  11   -7.50    7.40
  -4   3  11   11.60    4.40
  -4   3  11    1.50    3.70
   3  -3 -11  141.89   13.00
   3  -3 -11  146.59   10.40
   3  -3 -11  129.19   11.40
  -3   3  11  149.39    8.50
  -3   3  11  150.38    9.40
  -3   3  11  161.68   19.70
  -3   3  11  130.29   11.00
  -3   3  11  129.09   11.00
   2  -3 -11  151.28    8.30
   2  -3 -11  163.78    9.00
   2  -3 -11  152.38   10.50
  -2   3  11  160.28    8.30
  -2   3  11  158.28    8.10
  -2   3  11  161.98    8.40
   1  -3 -11  741.83   27.10
   1  -3 -11  719.93   26.40
  -1   3  11  724.23   26.50
  -1   3  11  735.73   26.60
   0  -3 -11    2.00    1.10
   0  -3 -11    2.70    1.90
   0   3  11    1.70    1.30
  -1  -3 -11  144.79    7.00
  -1  -3 -11  139.39    6.40
   1   3  11  139.69    5.70
  -2  -3 -11   65.99    4.20
  -2  -3 -11   63.29    4.70
   2   3  11   68.99    4.30
   2   3  11   56.69    3.90
   2   3  11   64.19    3.20
  -3  -3 -11   30.20    4.40
  -3  -3 -11   32.10    4.10
   3   3  11   31.70    4.30
   3   3  11   28.30    3.40
  -4  -3 -11   22.30    9.00
  -4  -3 -11   15.90    5.20
  -4  -3 -11    6.40    4.40
  -4  -3 -11   13.10    6.10
  -4  -3 -11   12.50    4.30
  -4  -3 -11    8.10    5.60
   4   3  11   12.30    3.40
   4   3  11    7.30    4.10
  -5  -3 -11    9.90    5.40
  -5  -3 -11   11.10    5.20
  -5  -3 -11    8.40    3.90
  -5  -3 -11   13.20    4.90
  -6  -3 -11    2.80    4.60
  -6  -3 -11    2.60    3.50
  -6  -3 -11    0.70    9.00
   6   3  11   -1.20    3.90
   6   3  11    2.90    2.60
   4  -4 -11   17.30    5.30
   4  -4 -11   13.90    4.10
  -4   4  11   19.40    4.80
  -4   4  11   -1.20    9.50
  -4   4  11   14.70    4.00
   3  -4 -11   10.20    5.60
   3  -4 -11    3.10    4.10
   3  -4 -11    4.50    5.50
  -3   4  11    7.30    3.10
  -3   4  11    4.50    3.70
  -3   4  11    8.30    4.70
   2  -4 -11  123.69   14.00
   2  -4 -11  121.89   10.00
   2  -4 -11  135.29    9.70
   2  -4 -11  122.59    8.10
   2  -4 -11  129.79   10.90
  -2   4  11  119.89    8.70
  -2   4  11  139.39   11.60
  -2   4  11  132.89    7.60
  -2   4  11  135.89    8.10
   1  -4 -11   14.70    2.50
   1  -4 -11   10.50    3.50
  -1   4  11   12.50    3.10
  -1   4  11   10.90    3.00
  -1   4  11   11.40    2.60
   0  -4 -11  620.74   21.80
   0  -4 -11  629.14   23.40
   0   4  11  604.64   22.70
  -1  -4 -11    0.60    1.80
  -1  -4 -11    4.50    2.40
   1   4  11    2.00    1.60
   1   4  11    3.00    1.70
  -2  -4 -11   14.50    2.80
  -2  -4 -11   18.70    2.90
   2   4  11   15.40    2.50
   2   4  11   17.90    2.30
   2   4  11   13.50    2.50
  -3  -4 -11   49.20    7.50
  -3  -4 -11   46.70    7.40
  -3  -4 -11   59.29    8.00
  -3  -4 -11   53.39    8.30
  -3  -4 -11   44.90    5.00
  -3  -4 -11   41.90    5.40
   3   4  11   41.50    4.10
   3   4  11   52.39    5.70
  -4  -4 -11  418.46   20.50
  -4  -4 -11  427.76   19.60
  -4  -4 -11  431.86   18.40
  -4  -4 -11  426.76   21.50
  -4  -4 -11  416.06   20.70
  -4  -4 -11  424.96   21.10
   4   4  11  426.96   19.50
   4   4  11  411.26   17.50
  -5  -4 -11   -3.10    4.30
  -5  -4 -11    1.20    4.60
  -5  -4 -11    2.00    4.10
   5   4  11   -0.70    2.90
  -6  -4 -11   32.20    4.90
  -6  -4 -11   27.00    4.80
  -6  -4 -11   23.90   10.40
   6   4  11   28.70    6.00
   6   4  11   30.60    4.60
   4  -5 -11    5.10    3.00
   4  -5 -11   -0.60    3.70
   4  -5 -11   -1.40    3.50
  -4   5  11   -1.10    6.50
  -4   5  11   -0.50    3.10
   3  -5 -11    2.10    4.50
   3  -5 -11    2.60    3.50
  -3   5  11    4.70    4.60
  -3   5  11    3.20    3.00
  -3   5  11   -1.40    4.10
   2  -5 -11    8.80    4.10
   2  -5 -11    8.10    6.40
   2  -5 -11   11.50    5.10
   2  -5 -11    4.80    5.30
   2  -5 -11   12.20    4.20
  -2   5  11   15.00    6.00
  -2   5  11   10.20    3.30
  -2   5  11   12.50    3.00
   1  -5 -11   48.70    6.40
   1  -5 -11   60.49    9.30
   1  -5 -11   60.59    6.90
   1  -5 -11   59.19    8.70
   1  -5 -11   57.89    4.90
   1  -5 -11   44.30    5.80
   1  -5 -11   60.49    8.00
  -1   5  11  108.69   14.80
  -1   5  11   62.29    7.00
  -1   5  11   60.89    5.80
  -1   5  11   63.39    5.40
   0  -5 -11   -7.00    6.30
   0  -5 -11   -0.60    5.00
   0  -5 -11    5.00    3.60
   0  -5 -11    2.10    4.80
   0  -5 -11   -6.20    5.80
   0  -5 -11   -0.80    4.80
   0   5  11    2.10    3.00
   0   5  11    3.40    4.20
  -1  -5 -11  129.49   12.20
  -1  -5 -11  136.69   10.60
  -1  -5 -11  130.29   10.10
  -1  -5 -11  141.29    7.80
  -1  -5 -11  139.49    8.20
   1   5  11  143.69    7.60
  -2  -5 -11   66.49   11.70
  -2  -5 -11   74.89    6.00
  -2  -5 -11   66.39    7.60
  -2  -5 -11   77.59    8.40
  -2  -5 -11   82.69   11.00
  -2  -5 -11   66.69    6.10
  -2  -5 -11   74.29   11.50
  -2  -5 -11   72.79   11.10
  -2  -5 -11   74.79   10.40
   2   5  11   73.29    5.80
   2   5  11   74.09    5.70
   2   5  11   65.19    6.10
   2   5  11   71.19    6.30
  -3  -5 -11  147.49   12.90
  -3  -5 -11  142.59   13.20
  -3  -5 -11  167.08   13.00
  -3  -5 -11  176.88   13.10
  -3  -5 -11  170.98   10.20
  -3  -5 -11  175.08   12.80
  -3  -5 -11  157.58   11.10
  -3  -5 -11  164.28    9.40
   3   5  11  175.18   10.30
  -4  -5 -11  215.88   12.40
  -4  -5 -11  186.28   14.40
  -4  -5 -11  195.18   12.20
  -4  -5 -11  202.98   13.90
  -4  -5 -11  186.98   13.00
  -4  -5 -11  213.88   13.60
   4   5  11  189.38   12.00
  -5  -5 -11  104.79    9.00
  -5  -5 -11   96.19   11.90
  -5  -5 -11   99.79    9.40
   5   5  11   97.89    7.50
  -6  -5 -11   34.50    5.60
  -6  -5 -11   32.00   11.60
  -6  -5 -11   39.50    5.90
   6   5  11   35.20    4.80
   3  -6 -11   -3.00    3.40
   3  -6 -11   -0.80    3.40
   3  -6 -11   -3.70    4.20
  -3   6  11   -3.80    2.80
  -3   6  11   -1.80    3.30
  -3   6  11   -0.80    4.50
   2  -6 -11   13.40    5.40
   2  -6 -11   10.70    4.60
   2  -6 -11   10.70    4.90
   2  -6 -11   15.10    5.50
   2  -6 -11   11.80    5.20
  -2   6  11   11.80    3.00
  -2   6  11    9.80    5.50
  -2   6  11    7.10    3.40
   1  -6 -11    1.90    4.90
   1  -6 -11    7.90    5.10
   1  -6 -11    5.50    2.90
   1  -6 -11    8.50    5.30
   1  -6 -11    6.50    4.50
   1  -6 -11    3.60    5.60
   1  -6 -11    3.40    5.90
  -1   6  11    6.80    3.10
  -1   6  11    7.00    3.20
  -1   6  11   13.30    8.20
   0  -6 -11   58.49   10.20
   0  -6 -11   40.10    6.20
   0  -6 -11   35.30    7.50
   0   6  11   38.20    4.70
   0   6  11   49.00    6.50
  -1  -6 -11    4.00    6.70
  -1  -6 -11    2.90    4.40
  -1  -6 -11    2.40    4.50
  -1  -6 -11    2.20    4.80
  -1  -6 -11   -1.60    4.50
  -1  -6 -11    2.40    6.40
  -1  -6 -11   -3.50    5.70
   1   6  11   -0.60    4.80
  -2  -6 -11   61.89    8.00
  -2  -6 -11   55.49    6.90
  -2  -6 -11   58.09    7.80
  -2  -6 -11   70.49    8.90
  -2  -6 -11   73.29    9.50
  -2  -6 -11   56.49    7.60
  -2  -6 -11   60.49    8.70
  -2  -6 -11   73.59   10.60
  -2  -6 -11   52.19    8.50
  -3  -6 -11   24.50    5.30
  -3  -6 -11   40.50    6.40
  -3  -6 -11   24.50    6.60
  -3  -6 -11   25.30    5.20
  -3  -6 -11   24.10    6.30
  -3  -6 -11   38.20    6.80
  -3  -6 -11   24.60    6.20
  -3  -6 -11   15.40    4.60
  -3  -6 -11   30.60    6.80
  -4  -6 -11   -0.20    4.20
  -4  -6 -11   -3.30    5.60
  -4  -6 -11   -2.00    3.60
  -4  -6 -11   -0.10    6.70
  -4  -6 -11    3.60    4.40
  -5  -6 -11   51.49    7.20
  -5  -6 -11   30.70    4.50
  -5  -6 -11   26.30   10.90
   5   6  11   44.00    5.10
  -6  -6 -11   50.09    5.50
  -6  -6 -11   47.10    5.30
  -6  -6 -11   42.10   11.50
   6   6  11   41.00    5.40
   2  -7 -11   -0.40    4.60
   2  -7 -11   -2.70    4.90
   2  -7 -11    3.20    3.40
  -2   7  11    2.40    4.20
  -2   7  11    0.10    2.80
  -2   7  11    3.90    3.50
   1  -7 -11    8.90    5.80
   1  -7 -11    4.60    3.90
   1  -7 -11    6.60    4.30
   1  -7 -11    8.10    4.60
  -1   7  11    7.00    3.40
  -1   7  11   -3.50    7.30
  -1   7  11   12.50    3.30
   0  -7 -11   39.60    6.20
   0  -7 -11   23.50    4.90
   0  -7 -11   45.80    7.30
   0  -7 -11   32.30    8.00
   0   7  11   39.60    6.20
   0   7  11   40.20    5.60
  -1  -7 -11   46.90    8.40
  -1  -7 -11   53.99    6.90
  -1  -7 -11   41.60    6.40
  -1  -7 -11   48.90    7.30
  -1  -7 -11   54.39    6.90
  -1  -7 -11   45.30    7.20
  -2  -7 -11    9.90    5.40
  -2  -7 -11    9.80    4.80
  -2  -7 -11   17.90    7.70
  -2  -7 -11    4.70    5.80
  -2  -7 -11   10.40    5.00
  -2  -7 -11   13.30    5.50
  -2  -7 -11    7.70    9.10
  -2  -7 -11   10.50    4.40
  -3  -7 -11   18.50    5.70
  -3  -7 -11    9.40    4.20
  -3  -7 -11    9.60    4.40
  -3  -7 -11    4.20    5.80
  -3  -7 -11   11.40    5.90
  -3  -7 -11   10.20    4.40
  -3  -7 -11    9.20    6.00
  -4  -7 -11   11.30    5.70
  -4  -7 -11   26.80    9.80
  -4  -7 -11   30.10    5.00
  -4  -7 -11   22.20    4.70
  -4  -7 -11   28.50   10.20
  -5  -7 -11   50.29    5.90
  -5  -7 -11   61.39   15.30
  -5  -7 -11   60.69    6.90
   1  -8 -11   -0.40    3.60
   1  -8 -11    3.60    3.10
   1  -8 -11    2.90    3.50
  -1   8  11    6.50    3.10
  -1   8  11    7.70    3.50
   0  -8 -11   -0.20    3.30
   0  -8 -11    2.20    4.60
   0  -8 -11   -5.50    3.10
   0   8  11    3.20    3.40
   0   8  11    2.00    3.10
  -1  -8 -11    3.00    3.80
  -1  -8 -11    2.00    3.00
  -1  -8 -11   -1.00    4.50
   1   8  11    9.00    4.70
   1   8  11    2.90    3.40
  -2  -8 -11   23.10    4.60
  -2  -8 -11   28.70    5.20
  -2  -8 -11   24.90    5.20
  -2  -8 -11   21.70    5.60
  -2  -8 -11   17.70    3.90
  -3  -8 -11    6.10    3.90
  -3  -8 -11    2.10    3.70
  -3  -8 -11   -1.30    9.10
  -3  -8 -11    1.80    3.70
  -3  -8 -11    0.60    4.40
  -3  -8 -11    5.40   13.90
  -4  -8 -11    7.10    3.30
  -4  -8 -11   15.30   15.70
  -4  -8 -11   -0.60    4.10
  -4  -8 -11    8.70    3.60
  -5  -8 -11   13.30   12.70
   0  -9 -11    1.90    2.90
   0  -9 -11   -1.80    3.50
   0  -9 -11    1.00    2.30
   0   9  11    2.70    3.00
  -1  -9 -11   -0.20    2.30
  -1  -9 -11    2.00    3.10
  -1  -9 -11   -3.00    4.20
   1   9  11   -0.10    4.50
  -2  -9 -11   -5.40    2.90
  -2  -9 -11    0.50    2.30
  -2  -9 -11   -7.60    5.20
  -3  -9 -11   88.29    6.50
  -3  -9 -11   93.19    6.10
  -3  -9 -11   91.59    8.10
  -3  -9 -11   86.69    7.00
  -4  -9 -11    4.50    2.80
  -4  -9 -11   -1.30    2.10
   3   9 -12   16.80    3.20
  -3  -9  12   10.00    3.20
  -3  -9  12   14.20    2.80
   2   9 -12   83.99    5.90
  -2  -9  12   71.09    5.60
  -2  -9  12   78.29    6.50
   1   9 -12    9.50    3.00
   1   9 -12    5.10    5.50
  -1  -9  12    1.40    2.60
  -1  -9  12    4.00    2.70
   4   8 -12    5.80    3.00
  -4  -8  12    6.00    2.90
  -4  -8  12    7.10    3.30
  -4  -8  12    8.10    4.20
   3   8 -12   24.40    3.80
  -3  -8  12   14.50    4.30
  -3  -8  12   14.60    3.50
  -3  -8  12   16.50    5.40
  -3  -8  12   16.20    3.50
   2   8 -12   -1.70    6.70
   2   8 -12   -3.80    2.90
  -2  -8  12   -2.70    2.70
  -2  -8  12    3.60    4.10
   1   8 -12   20.10    3.90
   1   8 -12   22.80    5.90
  -1  -8  12   13.10    3.70
  -1  -8  12   18.90    4.30
   0   8 -12    2.10    4.10
   0   8 -12    2.70    3.00
   0  -8  12    3.60    3.60
   0  -8  12   -1.00    3.90
  -1   8 -12    4.30    3.40
  -1   8 -12   -3.30    2.90
   1  -8  12   -5.10    3.40
   5   7 -12   27.10    3.50
  -5  -7  12   23.70    4.00
  -5  -7  12   26.70    4.20
  -5  -7  12   28.80    4.20
   4   7 -12   33.60    7.20
   4   7 -12   46.30    5.90
  -4  -7  12   48.20    7.60
  -4  -7  12   46.50    7.20
  -4  -7  12   42.80    6.30
   3   7 -12   48.00    6.30
   3   7 -12   49.90    8.10
  -3  -7  12   30.30    4.60
  -3  -7  12   24.10    5.00
  -3  -7  12   29.70    5.60
  -3  -7  12   38.60    6.50
   2   7 -12   75.29    6.80
   2   7 -12   71.09    8.70
  -2  -7  12   75.99    7.70
  -2  -7  12   76.19    8.80
  -2  -7  12   74.89    7.60
  -2  -7  12   54.49    7.40
  -2  -7  12   61.39    8.60
   1   7 -12    5.50    3.20
   1   7 -12    1.90    5.60
  -1  -7  12    3.10    3.10
  -1  -7  12    2.20    3.90
  -1  -7  12   -0.80    4.00
  -1  -7  12   -6.30    3.80
   0   7 -12   38.80    6.30
   0   7 -12   26.10    4.10
   0  -7  12   27.60    4.70
   0  -7  12   31.80    6.10
   0  -7  12   20.30    5.30
   0  -7  12   23.00    4.60
  -1   7 -12    2.30    3.10
  -1   7 -12    2.10    4.00
   1  -7  12    8.90    6.00
   1  -7  12   -0.90    3.30
   1  -7  12    4.70    4.50
  -2   7 -12   25.20   10.20
  -2   7 -12   13.00    3.60
  -2   7 -12    3.70    3.30
   2  -7  12    5.80    2.90
   2  -7  12    6.00    4.30
   5   6 -12    4.90    4.60
   5   6 -12    1.80    2.70
  -5  -6  12    3.40    3.70
  -5  -6  12    4.40    4.00
  -5  -6  12   10.10    4.20
   4   6 -12   27.50    6.40
   4   6 -12   35.10    4.70
  -4  -6  12   28.70    4.90
  -4  -6  12   41.00    5.20
  -4  -6  12   29.60    5.20
  -4  -6  12   39.70    5.90
   3   6 -12   65.89    8.80
   3   6 -12   69.49   10.40
   3   6 -12   78.49    7.00
  -3  -6  12   58.49    8.80
  -3  -6  12   65.19    7.70
  -3  -6  12   66.69   10.30
  -3  -6  12   82.89    8.20
  -3  -6  12   84.79    9.50
  -3  -6  12   68.69    7.40
  -3  -6  12   77.39    8.70
  -3  -6  12   76.89    4.80
   2   6 -12  188.98   10.20
   2   6 -12  191.28   14.60
   2   6 -12  189.38   12.80
  -2  -6  12  187.48   10.70
  -2  -6  12  180.68   10.90
  -2  -6  12  188.38    8.60
  -2  -6  12  177.18   12.40
  -2  -6  12  180.68   13.90
  -2  -6  12  183.78   12.80
  -2  -6  12  191.78   11.40
   1   6 -12    0.20    3.10
   1   6 -12    1.50    6.70
   1   6 -12   -5.90    6.20
  -1  -6  12    2.20    4.00
  -1  -6  12    8.90    4.70
  -1  -6  12    2.70    4.00
  -1  -6  12    0.50    4.30
  -1  -6  12   -2.70    2.60
  -1  -6  12    2.60    3.70
   0   6 -12  177.08   13.00
   0   6 -12  189.38    9.90
   0  -6  12  155.08   11.30
   0  -6  12  177.08   11.80
   0  -6  12  175.48   10.70
   0  -6  12  167.58    9.40
  -1   6 -12   29.50    5.80
  -1   6 -12   27.30    4.60
   1  -6  12   23.10    4.90
   1  -6  12   25.10    5.80
   1  -6  12   14.80    5.10
  -2   6 -12   19.30    4.90
  -2   6 -12   17.20    5.20
  -2   6 -12   14.30    3.80
   2  -6  12   11.80    4.00
   2  -6  12    9.40    6.20
  -3   6 -12    0.70    3.10
   3  -6  12    1.70    2.90
   6   5 -12    5.20    3.40
   6   5 -12    7.30    2.70
  -6  -5  12    2.00    2.80
   5   5 -12   -2.10    2.90
   5   5 -12    4.50    4.30
  -5  -5  12    4.90    4.20
  -5  -5  12   -2.60    3.80
  -5  -5  12   -3.80    4.80
   4   5 -12    8.10    3.50
   4   5 -12   16.80    5.80
   4   5 -12    5.10    5.50
  -4  -5  12    9.80    3.70
  -4  -5  12    6.00    5.40
  -4  -5  12    2.70    4.50
  -4  -5  12   12.40    4.70
  -4  -5  12   12.20    3.20
  -4  -5  12    7.80    4.60
   3   5 -12   24.60    7.10
   3   5 -12   42.90    6.00
   3   5 -12   42.40    6.00
  -3  -5  12   51.79    6.40
  -3  -5  12   35.60    6.30
  -3  -5  12   48.40    7.20
  -3  -5  12   29.80    5.30
  -3  -5  12   37.90    4.40
  -3  -5  12   39.30    7.20
   2   5 -12   20.40    4.30
   2   5 -12   22.20    3.80
   2   5 -12   19.80    7.40
  -2  -5  12   31.00    4.80
  -2  -5  12   18.10    4.70
  -2  -5  12   10.40    8.50
  -2  -5  12   17.20    3.50
  -2  -5  12   14.20    4.90
  -2  -5  12   21.80    3.00
   1   5 -12   41.60    6.10
   1   5 -12   34.00    4.80
   1   5 -12   28.50    4.20
  -1  -5  12   30.30    3.70
  -1  -5  12   31.50    4.10
  -1  -5  12   27.50    5.00
  -1  -5  12   26.60    5.50
  -1  -5  12   31.70    4.90
  -1  -5  12   61.09    9.00
   0   5 -12  175.68   10.10
   0   5 -12  161.98   12.90
   0   5 -12  174.28   10.10
   0   5 -12  177.18    9.40
   0  -5  12  176.28    8.80
   0  -5  12  156.68   10.60
   0  -5  12  176.78    9.70
   0  -5  12  165.38   11.90
  -1   5 -12   11.60    5.60
  -1   5 -12   20.60    5.30
  -1   5 -12    2.90    6.10
  -1   5 -12   11.60    3.50
   1  -5  12   17.20    4.90
   1  -5  12   17.20    4.50
   1  -5  12   14.50    6.10
  -2   5 -12    2.80    3.40
  -2   5 -12    7.90   11.30
  -2   5 -12   -1.30    4.30
   2  -5  12    1.70    6.00
   2  -5  12    1.50    7.20
   2  -5  12  -11.40    8.80
   2  -5  12    3.10    4.40
  -3   5 -12    9.70    4.80
  -3   5 -12   10.40    4.10
  -3   5 -12   12.00    6.80
   3  -5  12    5.70    4.10
  -4   5 -12   42.00    5.40
  -4   5 -12   40.40    5.60
   4  -5  12   31.90    4.70
   6   4 -12   11.30    2.90
   6   4 -12   10.40    3.60
  -6  -4  12    8.50    3.00
   5   4 -12    0.10    2.80
   5   4 -12    0.40    4.30
  -5  -4  12   -1.30    5.90
  -5  -4  12    3.40    3.30
  -5  -4  12   -0.20    3.60
  -5  -4  12   -1.30    4.90
   4   4 -12   26.90    5.80
   4   4 -12   21.50    4.00
   4   4 -12   15.40    4.80
  -4  -4  12   20.40    5.20
  -4  -4  12   20.40    4.50
  -4  -4  12   26.80    6.70
  -4  -4  12   28.00    4.80
   3   4 -12  473.35   19.80
   3   4 -12  475.35   21.70
   3   4 -12  484.65   19.10
  -3  -4  12  461.05   20.80
  -3  -4  12  452.85   22.10
  -3  -4  12  453.85   19.60
  -3  -4  12  480.55   19.40
   2   4 -12   23.50    3.80
   2   4 -12   18.70    3.40
  -2  -4  12   22.90    2.90
  -2  -4  12   19.60    2.80
  -2  -4  12   19.20    3.00
   1   4 -12  147.39    8.20
   1   4 -12  152.28    8.30
  -1  -4  12  155.58    7.50
  -1  -4  12  162.08    7.40
  -1  -4  12  147.89    7.50
   0   4 -12  160.28    8.50
   0   4 -12  169.78    8.50
   0   4 -12  160.48    8.60
   0  -4  12  159.78    8.30
   0  -4  12  175.38    8.00
   0  -4  12  164.78    8.10
  -1   4 -12   44.10    5.90
  -1   4 -12   43.10    5.50
  -1   4 -12   49.90    6.70
  -1   4 -12   51.49    5.60
   1  -4  12   52.59    5.00
   1  -4  12   48.40    5.20
   1  -4  12   51.89    6.50
  -2   4 -12   82.29    6.80
  -2   4 -12  104.89   14.30
  -2   4 -12   92.89    9.70
  -2   4 -12   77.99    8.50
   2  -4  12   67.19    9.30
   2  -4  12   92.59    8.80
   2  -4  12   92.09   10.50
   2  -4  12   91.49   13.70
   2  -4  12   81.19    7.50
  -3   4 -12   -0.40    4.30
  -3   4 -12    0.80    3.80
  -3   4 -12    4.00    6.60
   3  -4  12    3.70    4.70
   3  -4  12   10.60   10.10
   3  -4  12    2.20    4.80
  -4   4 -12   60.49    7.10
  -4   4 -12   46.10    6.30
   4  -4  12   60.69    7.10
   4  -4  12   55.29    7.50
   6   3 -12    4.30    2.90
   6   3 -12    3.60    3.20
  -6  -3  12    8.90    3.20
  -6  -3  12    2.60    2.50
   5   3 -12   -1.30    4.10
   5   3 -12    0.40    3.00
  -5  -3  12    0.30    3.30
  -5  -3  12   -0.80    3.80
   4   3 -12    4.00    4.10
   4   3 -12    2.20    6.00
   4   3 -12    4.60    3.00
   4   3 -12    2.70    5.00
  -4  -3  12  -13.50    7.80
  -4  -3  12    8.20    3.90
  -4  -3  12    3.30    4.10
  -4  -3  12   -3.10    4.40
   3   3 -12   61.29    5.30
   3   3 -12   57.49    5.70
   3   3 -12   52.79    5.50
  -3  -3  12   49.00    7.60
  -3  -3  12   57.99    5.20
   2   3 -12  264.37   11.40
   2   3 -12  261.77   11.50
  -2  -3  12  265.07   11.00
  -2  -3  12  255.27   10.20
   1   3 -12  705.73   25.60
  -1  -3  12  687.63   24.90
  -1  -3  12  652.33   23.50
  -1  -3  12  694.23   24.80
  -1  -3  12  697.63   25.00
   0   3 -12  472.15   17.90
   0   3 -12  477.35   17.60
   0  -3  12  481.35   17.20
   0  -3  12  452.75   16.10
   0  -3  12  463.35   17.60
   0  -3  12  468.25   17.70
   0  -3  12  433.76   16.20
  -1   3 -12  247.78   10.70
  -1   3 -12  243.88   10.90
  -1   3 -12  260.67   11.20
   1  -3  12  251.07    9.90
   1  -3  12  267.57   11.30
   1  -3  12  233.88   11.00
  -2   3 -12   57.59    5.80
  -2   3 -12   66.69    6.00
  -2   3 -12   57.49    8.40
   2  -3  12   80.79    9.70
   2  -3  12   59.89    6.70
   2  -3  12   45.50    6.50
   2  -3  12   62.69    5.40
   2  -3  12   70.99    5.90
  -3   3 -12    8.60    6.20
  -3   3 -12   18.90    6.90
  -3   3 -12   -1.20    4.50
  -3   3 -12   -4.20    4.40
   3  -3  12   -5.00    5.40
   3  -3  12   -5.30    5.80
   3  -3  12    0.60    9.10
   3  -3  12    1.70    4.50
  -4   3 -12   -1.20    4.20
  -4   3 -12    8.70    4.70
   4  -3  12    5.70    4.10
   4  -3  12   12.40    5.50
  -5   3 -12   -3.30    4.10
  -5   3 -12    0.50    2.80
   5  -3  12   -0.80    2.80
   5  -3  12    2.30    3.80
   6   2 -12    5.30    3.80
   6   2 -12   10.40    3.60
  -6  -2  12    8.30    3.10
  -6  -2  12    5.10    2.80
   5   2 -12    0.40    3.30
   5   2 -12    3.30    4.10
  -5  -2  12   -2.00    3.60
  -5  -2  12    0.60    3.60
   4   2 -12    3.50    3.70
   4   2 -12   -2.90    4.70
   4   2 -12    4.70    2.80
   4   2 -12    4.60    5.00
  -4  -2  12   -0.60    3.20
  -4  -2  12   -1.50    4.00
   3   2 -12    4.20    2.40
   3   2 -12    4.60    2.60
   3   2 -12    4.00    2.30
  -3  -2  12    2.90    2.30
   2   2 -12  126.99    5.90
   2   2 -12  130.69    6.60
   2   2 -12  125.49    7.60
  -2  -2  12  121.49    5.50
  -2  -2  12  127.99    6.20
   1   2 -12    8.10    2.60
   1   2 -12    8.60    2.00
  -1  -2  12    9.90    1.60
  -1  -2  12    8.70    1.50
   0   2 -12   54.79    2.90
   0   2 -12   55.69    3.90
   0  -2  12   54.19    3.80
   0  -2  12   55.19    3.50
   0  -2  12   54.59    2.80
   0  -2  12   60.99    3.10
  -1   2 -12  990.50   35.40
  -1   2 -12 1003.90   34.80
   1  -2  12 1011.80   35.50
   1  -2  12  990.90   35.30
   1  -2  12  945.11   35.00
   1  -2  12  982.30   34.60
  -2   2 -12   39.30    4.00
  -2   2 -12   35.90    5.40
   2  -2  12   31.30    3.70
   2  -2  12   43.10    5.60
   2  -2  12   40.10    4.80
   2  -2  12   40.30    4.20
  -3   2 -12  131.99   10.40
  -3   2 -12  115.59    8.40
  -3   2 -12  136.39   11.20
   3  -2  12  118.59   10.30
   3  -2  12  126.19    8.30
   3  -2  12  126.79    7.70
   3  -2  12  136.09    8.70
   3  -2  12  122.99   12.80
  -4   2 -12   43.30    6.10
  -4   2 -12   42.70    6.30
   4  -2  12   27.90    7.60
   4  -2  12   57.19    7.20
   4  -2  12   42.20    6.00
  -5   2 -12    4.20    4.20
  -5   2 -12    6.60    3.50
   5  -2  12    7.30    3.40
   5  -2  12   13.50    6.10
   6   1 -12    5.50    3.20
  -6  -1  12    9.20    3.00
  -6  -1  12    4.80    2.90
   5   1 -12   47.50    6.90
   5   1 -12   44.30    6.30
   5   1 -12   42.50    8.80
  -5  -1  12   51.69    7.00
  -5  -1  12   19.00   10.30
   4   1 -12   30.80    9.00
   4   1 -12   30.50    5.50
   4   1 -12   43.80    6.40
   4   1 -12   32.60    4.50
   4   1 -12   28.00    5.10
  -4  -1  12   32.10    5.90
  -4  -1  12   24.40    6.60
  -4  -1  12   28.10    4.20
   3   1 -12   41.90    5.10
   3   1 -12   34.10    4.30
   3   1 -12   48.70    4.80
   3   1 -12   34.20    6.30
  -3  -1  12   47.10    4.10
   2   1 -12   97.59    5.10
   2   1 -12   88.79    6.00
   2   1 -12  102.99    5.30
  -2  -1  12   99.99    4.80
   1   1 -12  737.83   28.80
   1   1 -12  849.52   28.90
  -1  -1  12  823.52   28.40
  -1  -1  12  824.72   28.60
   0   1 -12  171.88    6.90
   0   1 -12  156.38    6.30
   0  -1  12  141.99    5.80
   0  -1  12  158.48    6.80
   0  -1  12  155.28    6.60
  -1   1 -12    0.00    1.50
  -1   1 -12   -0.60    1.10
  -1   1 -12    2.00    1.00
   1  -1  12    0.20    0.90
   1  -1  12    1.10    1.10
   1  -1  12    0.20    2.00
   1  -1  12   -0.20    1.60
  -2   1 -12  167.68    6.90
   2  -1  12  141.29    7.60
   2  -1  12  163.68    7.40
   2  -1  12  162.38    9.30
   2  -1  12  167.88    7.60
   2  -1  12  158.18    7.60
  -3   1 -12   14.00    5.20
  -3   1 -12    6.60    2.90
   3  -1  12   12.10    3.10
   3  -1  12    6.70    2.70
   3  -1  12    7.20    5.30
   3  -1  12   15.00    2.90
  -4   1 -12   51.79    7.70
  -4   1 -12   36.40    6.90
   4  -1  12   42.80   10.20
   4  -1  12   37.30    5.70
  -5   1 -12   12.90    4.40
  -5   1 -12   16.50    4.00
   5  -1  12    4.30    8.50
   5  -1  12   14.70    4.00
  -6   1 -12    1.10    2.40
  -6   1 -12   -6.80    4.10
   6  -1  12   -0.10    2.40
   6   0 -12   -0.10    6.30
   6   0 -12    4.00    3.10
  -6   0  12    1.80    2.60
  -6   0  12    2.20    2.50
   5   0 -12   -4.10    3.80
   5   0 -12   -4.90    6.10
   5   0 -12    4.00    5.80
  -5   0  12    0.50    3.60
  -5   0  12   -2.30    5.10
   4   0 -12  149.09   11.40
   4   0 -12  146.79    9.50
   4   0 -12  149.59   10.00
   4   0 -12  155.08   10.50
   4   0 -12  148.89   13.40
  -4   0  12  154.48   11.40
  -4   0  12  161.68   11.50
  -4   0  12  154.38   12.20
   3   0 -12   10.20    4.50
   3   0 -12   17.00    3.70
   3   0 -12   13.50    3.00
   3   0 -12   14.60    3.30
  -3   0  12    9.50    4.40
  -3   0  12    7.60    2.80
  -3   0  12   11.10    3.80
  -3   0  12   16.00    2.80
   2   0 -12   82.99    4.90
   2   0 -12   82.09    4.60
   2   0 -12   84.09    5.30
  -2   0  12   81.49    4.60
  -2   0  12   81.59    5.60
  -2   0  12   78.89    4.80
   1   0 -12   68.39    3.70
   1   0 -12   62.99    4.00
  -1   0  12   63.09    3.40
  -1   0  12   62.69    4.20
  -1   0  12   70.19    3.70
   0   0 -12  212.28    8.30
   0   0 -12  196.48    7.60
   0   0 -12  211.68    8.30
   0   0 -12  209.38    8.30
   0   0  12  208.88    8.30
  -1   0 -12    9.90    0.90
  -1   0 -12   10.50    1.90
  -1   0 -12    7.90    1.40
   1   0  12   12.30    1.80
   1   0  12   14.00    2.60
   1   0  12   10.20    1.80
  -2   0 -12 1571.84   53.79
  -2   0 -12 1559.54   52.79
  -2   0 -12 1491.65   52.69
   2   0  12 1512.35   53.69
   2   0  12 1546.75   54.39
   2   0  12 1598.34   53.99
   2   0  12 1502.65   53.69
  -3   0 -12   45.70    4.30
  -3   0 -12   47.20    4.30
   3   0  12   45.70    4.60
   3   0  12   36.90    4.30
   3   0  12   47.70    4.20
   3   0  12   39.30    4.60
  -4   0 -12   46.00    5.80
   4   0  12   39.30    6.20
   4   0  12   45.00    5.20
   4   0  12   39.00    6.20
  -5   0 -12   45.50    6.80
  -5   0 -12   34.10    6.10
   5   0  12   45.80    7.00
   5   0  12   44.80    5.60
  -6   0 -12    1.20    2.50
  -6   0 -12   -3.20    3.30
   6   0  12   -0.40    4.60
   6   0  12   -3.10    2.20
   6  -1 -12    6.30    4.30
   6  -1 -12    3.90    3.30
  -6   1  12    4.50    2.70
  -6   1  12   -0.20    2.50
   5  -1 -12    0.00    3.90
   5  -1 -12    7.00    5.10
  -5   1  12    5.40    4.10
  -5   1  12    2.20    4.20
   4  -1 -12   88.69   10.20
   4  -1 -12   70.49    8.50
  -4   1  12   71.79   10.50
  -4   1  12   61.49    9.00
   3  -1 -12    2.50    4.40
   3  -1 -12   11.90    3.50
   3  -1 -12   11.40    5.80
   3  -1 -12    7.70    4.50
   3  -1 -12    4.50    3.10
   3  -1 -12    1.50    4.50
  -3   1  12   14.40    4.90
  -3   1  12    8.50    3.50
  -3   1  12    8.90    3.30
  -3   1  12    7.00    3.10
   2  -1 -12   78.99    5.20
   2  -1 -12   86.99    5.30
   2  -1 -12   78.79    4.40
  -2   1  12   75.79    4.80
  -2   1  12   74.99    5.30
  -2   1  12   79.19    5.40
   1  -1 -12   47.30    3.20
   1  -1 -12   46.70    2.90
  -1   1  12   46.90    2.90
  -1   1  12   44.60    3.70
   0  -1 -12   13.00    1.60
   0  -1 -12   13.00    1.90
   0  -1 -12   12.50    1.80
   0  -1 -12   13.50    2.00
   0   1  12   11.10    1.10
   0   1  12   14.50    2.00
  -1  -1 -12  243.58    8.60
  -1  -1 -12  216.78    9.60
  -1  -1 -12  257.87    9.70
   1   1  12  253.07    9.70
  -2  -1 -12  791.52   27.60
  -2  -1 -12  820.82   28.80
   2   1  12  788.22   28.20
   2   1  12  786.92   28.20
   2   1  12  779.62   28.60
  -3  -1 -12   54.69    4.30
  -3  -1 -12   53.49    4.90
   3   1  12   64.39    5.30
   3   1  12   57.59    4.50
   3   1  12   63.49    4.50
   3   1  12   51.39    4.90
  -4  -1 -12  514.55   21.10
  -4  -1 -12  510.75   25.10
  -4  -1 -12  488.65   23.60
   4   1  12  514.55   20.20
   4   1  12  507.65   21.40
   4   1  12  486.65   22.50
  -5  -1 -12    9.80    4.60
  -5  -1 -12   -3.20    6.50
  -5  -1 -12    2.50    3.50
   5   1  12    0.10    2.90
   5   1  12    0.70    4.20
  -6  -1 -12   13.40    3.20
  -6  -1 -12   13.10    4.00
   6   1  12   16.40    3.30
   6   1  12   15.50    3.60
   5  -2 -12    0.30    4.20
   5  -2 -12   -1.00    4.90
  -5   2  12    3.60    3.80
  -5   2  12   -1.30    3.80
   4  -2 -12   77.39   13.40
   4  -2 -12   44.10   10.20
   4  -2 -12   84.69   10.60
   4  -2 -12   93.29    9.50
  -4   2  12   79.89    8.20
  -4   2  12   95.59   11.50
  -4   2  12   79.69    9.90
   3  -2 -12   22.40    5.20
   3  -2 -12   23.20    5.30
   3  -2 -12   25.90    4.60
   3  -2 -12   19.20    4.90
  -3   2  12   28.70    4.50
  -3   2  12   34.70    5.40
  -3   2  12   38.10    8.70
  -3   2  12   26.90    3.80
  -3   2  12   28.30    4.40
   2  -2 -12   32.50    4.30
   2  -2 -12   38.60    4.50
  -2   2  12   43.90    4.00
  -2   2  12   34.00    4.30
  -2   2  12   42.60    4.40
   1  -2 -12   18.40    2.40
  -1   2  12   17.10    2.30
  -1   2  12   17.30    2.40
   0  -2 -12   98.99    4.40
   0  -2 -12  101.19    5.20
   0   2  12   98.79    4.30
  -1  -2 -12    9.60    1.90
  -1  -2 -12    9.50    1.40
   1   2  12   10.00    1.70
  -2  -2 -12  154.08    7.40
  -2  -2 -12  160.58    6.60
   2   2  12  160.18    7.20
   2   2  12  149.99    6.50
   2   2  12  143.99    6.60
  -3  -2 -12    3.20    2.10
  -3  -2 -12    1.40    2.30
   3   2  12    3.60    2.30
   3   2  12   -0.40    2.10
   3   2  12    1.80    1.80
   3   2  12    3.60    3.10
  -4  -2 -12  115.59   11.80
  -4  -2 -12  105.39   11.80
  -4  -2 -12  124.69    8.70
  -4  -2 -12  105.79   11.30
  -4  -2 -12  106.39   19.20
  -4  -2 -12  109.79    8.50
   4   2  12  103.69    8.70
   4   2  12  115.09    7.40
   4   2  12  138.39   12.90
  -5  -2 -12   -1.60    6.10
  -5  -2 -12   14.50    5.70
  -5  -2 -12   17.40    4.00
  -5  -2 -12   13.50    5.50
   5   2  12   10.90    5.20
  -6  -2 -12    2.70    3.50
  -6  -2 -12    4.30    3.40
   6   2  12    5.40    2.60
   6   2  12   -0.40    3.20
   5  -3 -12    0.20    3.10
  -5   3  12   -4.60    4.10
  -5   3  12   -2.60    3.20
   4  -3 -12   18.00    6.90
   4  -3 -12   18.70    4.80
   4  -3 -12    3.90    6.30
  -4   3  12    5.80    7.90
  -4   3  12    5.20    4.40
  -4   3  12    2.00    7.90
  -4   3  12    8.00    4.30
   3  -3 -12  204.28   15.90
   3  -3 -12  221.88   12.60
   3  -3 -12  193.78   17.90
   3  -3 -12  215.08   12.90
  -3   3  12  223.78   10.90
  -3   3  12  204.68   13.30
  -3   3  12  237.38   19.70
  -3   3  12  229.78   11.90
   2  -3 -12   14.40    3.60
   2  -3 -12   10.20    3.10
   2  -3 -12   11.80    4.60
  -2   3  12    9.00    2.80
  -2   3  12    9.80    3.20
  -2   3  12    8.50    2.70
   1  -3 -12  337.07   12.90
   1  -3 -12  334.57   13.70
  -1   3  12  329.97   13.20
  -1   3  12  319.57   13.50
  -1   3  12  322.97   13.00
   0  -3 -12   80.39    5.20
   0  -3 -12   78.79    3.80
   0   3  12   82.19    4.20
  -1  -3 -12   88.59    4.70
  -1  -3 -12   94.09    5.40
   1   3  12   82.59    3.90
  -2  -3 -12  598.34   22.50
  -2  -3 -12  607.14   21.60
   2   3  12  580.74   21.60
   2   3  12  567.44   20.50
   2   3  12  594.74   21.90
  -3  -3 -12  231.78   11.10
  -3  -3 -12  234.38   10.30
   3   3  12  215.18    9.60
   3   3  12  252.57   11.00
  -4  -3 -12   84.29   10.70
  -4  -3 -12   81.89   10.10
  -4  -3 -12   71.49    8.30
  -4  -3 -12   78.59    9.80
  -4  -3 -12   76.89   13.50
  -4  -3 -12   90.49    8.10
   4   3  12   82.69    8.30
   4   3  12   89.29    6.90
  -5  -3 -12   88.29    9.70
  -5  -3 -12   88.89    7.30
  -5  -3 -12  104.79    9.60
  -5  -3 -12   99.19   10.40
  -6  -3 -12    4.90    4.90
  -6  -3 -12    2.70    3.60
  -6  -3 -12   11.60    9.60
   6   3  12    6.20    4.00
   6   3  12    9.90    2.90
   4  -4 -12    3.90    3.70
[truncated: 1,029,869 more chars]
